# Supplementary material for: Bis(μ-2-{[oxido(phenyl)methylidene]hydrazinylidene}propanoato)bis[dibenzyl(ethanol)tin(IV)]
Source: Acta Crystallogr Sect E Struct Rep Online. 2011 Apr 7;67(Pt 5):m544. doi: 10.1107/S1600536811011937 (PMC3089280; doi:10.1107/S1600536811011937)
Supplement: Supplementary file 1 [file e-67-0m544-sup1.cif]

##############################################################################
#                                                                            #
# This CIF contains the data in a paper accepted for publication in          #
# Acta Crystallographica Section E. It conforms to the requirements of       #
# Notes for Authors for Acta Crystallographica Section E, and has been       #
# peer reviewed under the auspices of the IUCr Commission on Journals.       #
#                                                                            #
# Full details of the Crystallographic Information File format               #
# are given in the paper "The Crystallographic Information File (CIF):       #
# a New Standard Archive File for Crystallography" by S. R. Hall, F. H.      #
# Allen and I. D. Brown [Acta Cryst. (1991), A47, 655-685].                  #
#                                                                            #
# The current version of the core CIF dictionary is obtainable from          #
# ftp://ftp.iucr.org/pub/cif_core.dic.                                       #
#                                                                            #
# Software is freely available for graphical display of the structure(s)     #
# in this CIF. For information consult the CIF software page                 #
# http://www.iucr.org/resources/cif/software.                                #
#                                                                            #
# This file may be used for bona fide research purposes within the           #
# scientific community so long as proper attribution is given to the journal # 
# article from which it was obtained.                                        #
#                                                                            #
##############################################################################
data_I
_audit_creation_method     SHELXL-97
_chemical_name_systematic
;
Bis(\m-2-{[oxido(phenyl)methylidene]hydrazinylidene}propanoato)
bis[dibenzyl(ethanol)tin(IV)]
;
_chemical_name_common     ?
_chemical_formula_moiety     'C52 H56 N4 O8 Sn2'
_chemical_formula_sum     'C52 H56 N4 O8 Sn2'
_chemical_formula_iupac     '[Sn2 (C7 H7)4 (C10 H8 N2 O3)2 (C2 H6 O)2]'
_chemical_formula_weight     1102.42
_chemical_melting_point     ?
_symmetry_cell_setting     triclinic
_symmetry_space_group_name_H-M     'P -1   '
loop_
    _symmetry_equiv_pos_as_xyz
    'x, y, z'
    '-x, -y, -z'
_cell_length_a     8.7187(18)
_cell_length_b     11.385(2)
_cell_length_c     13.198(3)
_cell_angle_alpha     96.170(3)
_cell_angle_beta     93.728(2)
_cell_angle_gamma     105.861(3)
_cell_volume     1246.8(4)
_cell_formula_units_Z     1
_cell_measurement_reflns_used     3583
_cell_measurement_theta_min     2.592
_cell_measurement_theta_max     27.297
_cell_measurement_temperature     298(2)
_exptl_crystal_description     block
_exptl_crystal_colour     colorless
_exptl_crystal_size_max     0.45
_exptl_crystal_size_mid     0.37
_exptl_crystal_size_min     0.23
_exptl_crystal_density_diffrn     1.468
_exptl_crystal_density_meas     ?
_exptl_crystal_density_method     'not measured'
_exptl_crystal_F_000     560
_exptl_absorpt_coefficient_mu     1.058
_exptl_absorpt_correction_type     multi-scan
_exptl_absorpt_process_details     '(<i>SADABS</i>; Sheldrick, 1996)'
_exptl_absorpt_correction_T_min     0.6474
_exptl_absorpt_correction_T_max     0.7929
_exptl_special_details
;
;
_diffrn_ambient_temperature     298(2)
_diffrn_radiation_type     MoK\a
_diffrn_radiation_wavelength     0.71073
_diffrn_radiation_source     'fine-focus sealed tube'
_diffrn_radiation_monochromator     graphite
_diffrn_measurement_device_type     'Siemens SMART CCD area-detector'
_diffrn_measurement_method     'phi and omega scans'
_diffrn_detector_area_resol_mean     ?
_diffrn_reflns_number     6566
_diffrn_reflns_av_R_equivalents     0.0169
_diffrn_reflns_av_sigmaI/netI     0.0357
_diffrn_reflns_theta_min     2.28
_diffrn_reflns_theta_max     25.03
_diffrn_reflns_theta_full     25.03
_diffrn_measured_fraction_theta_max     0.984
_diffrn_measured_fraction_theta_full     0.984
_diffrn_reflns_limit_h_min     -10
_diffrn_reflns_limit_h_max     10
_diffrn_reflns_limit_k_min     -13
_diffrn_reflns_limit_k_max     12
_diffrn_reflns_limit_l_min     -15
_diffrn_reflns_limit_l_max     15
_diffrn_standards_number     ?
_diffrn_standards_interval_count     ?
_diffrn_standards_interval_time     ?
_diffrn_standards_decay_%     ?
_reflns_number_total     4356
_reflns_number_gt     3598
_reflns_threshold_expression     >2sigma(I)
_refine_ls_structure_factor_coef     Fsqd
_refine_ls_matrix_type     full
_refine_ls_R_factor_all     0.0577
_refine_ls_R_factor_gt     0.0421
_refine_ls_wR_factor_gt     0.1009
_refine_ls_wR_factor_ref     0.1162
_refine_ls_goodness_of_fit_ref     1.081
_refine_ls_restrained_S_all     1.081
_refine_ls_number_reflns     4356
_refine_ls_number_parameters     298
_refine_ls_number_restraints     0
_refine_ls_hydrogen_treatment     constr
_refine_ls_weighting_scheme     calc
_refine_ls_weighting_details
         'calc w=1/[\s^2^(Fo^2^)+(0.0509P)^2^+2.1936P] where P=(Fo^2^+2Fc^2^)/3'
_atom_sites_solution_hydrogens     geom
_atom_sites_solution_primary     direct
_atom_sites_solution_secondary     difmap
_refine_ls_shift/su_max     0.001
_refine_ls_shift/su_mean     0.000
_refine_diff_density_max     1.038
_refine_diff_density_min     -0.578
_refine_ls_extinction_method     none
_refine_ls_extinction_coef     ?
loop_
    _atom_type_symbol
    _atom_type_description
    _atom_type_scat_dispersion_real
    _atom_type_scat_dispersion_imag
    _atom_type_scat_source
    'C' 'C' 0.0033 0.0016
                         'International Tables Vol C Tables 4.2.6.8 and 6.1.1.4'
    'H' 'H' 0.0000 0.0000
                         'International Tables Vol C Tables 4.2.6.8 and 6.1.1.4'
    'N' 'N' 0.0061 0.0033
                         'International Tables Vol C Tables 4.2.6.8 and 6.1.1.4'
    'O' 'O' 0.0106 0.0060
                         'International Tables Vol C Tables 4.2.6.8 and 6.1.1.4'
    'Sn' 'Sn' -0.6537 1.4246
                         'International Tables Vol C Tables 4.2.6.8 and 6.1.1.4'
_computing_data_collection     'SMART (Siemens, 1996)'
_computing_cell_refinement     'SAINT (Siemens, 1996)'
_computing_data_reduction     'SAINT (Siemens, 1996)'
_computing_structure_solution     'SHELXS97 (Sheldrick, 2008)'
_computing_structure_refinement     'SHELXL97 (Sheldrick, 2008)'
_computing_molecular_graphics     'SHELXTL (Sheldrick, 2008)'
_computing_publication_material     'SHELXTL (Sheldrick, 2008)'
loop_
    _atom_site_type_symbol
    _atom_site_label
    _atom_site_fract_x
    _atom_site_fract_y
    _atom_site_fract_z
    _atom_site_U_iso_or_equiv
    _atom_site_adp_type
    _atom_site_calc_flag
    _atom_site_refinement_flags
    _atom_site_occupancy
    _atom_site_symmetry_multiplicity
    _atom_site_disorder_assembly
    _atom_site_disorder_group
    Sn Sn1 0.93329(4) 0.91659(3) 0.13554(2) 0.04906(15) Uani d . 1 1 . .
    N N1 0.7188(5) 0.9747(4) 0.1792(3) 0.0470(9) Uani d . 1 1 . .
    N N2 0.6493(5) 0.9324(4) 0.2637(3) 0.0512(10) Uani d . 1 1 . .
    O O1 0.8691(4) 1.0434(3) 0.0211(2) 0.0504(8) Uani d . 1 1 . .
    O O2 0.7086(5) 1.1605(4) -0.0098(3) 0.0724(12) Uani d . 1 1 . .
    O O3 0.8542(4) 0.8390(3) 0.2709(2) 0.0538(9) Uani d . 1 1 . .
    O O4 1.1210(5) 0.8036(4) 0.1661(3) 0.0688(11) Uani d . 1 1 . .
    H H4 1.1866 0.8112 0.1237 0.103 Uiso d R 1 1 C .
    C C1 0.7536(6) 1.0884(5) 0.0400(4) 0.0509(12) Uani d . 1 1 . .
    C C2 0.6661(6) 1.0494(5) 0.1312(4) 0.0506(12) Uani d . 1 1 . .
    C C3 0.5333(7) 1.0990(6) 0.1618(4) 0.0679(16) Uani d . 1 1 . .
    H H3A 0.4925 1.0645 0.2212 0.102 Uiso calc R 1 1 . .
    H H3B 0.4492 1.0778 0.1066 0.102 Uiso calc R 1 1 . .
    H H3C 0.5720 1.1870 0.1774 0.102 Uiso calc R 1 1 . .
    C C4 0.7284(6) 0.8633(5) 0.3039(4) 0.0537(12) Uani d . 1 1 . .
    C C5 0.6677(6) 0.8078(5) 0.3953(4) 0.0569(13) Uani d . 1 1 . .
    C C6 0.5814(8) 0.8628(6) 0.4586(4) 0.0730(17) Uani d . 1 1 . .
    H H6 0.5608 0.9355 0.4441 0.088 Uiso calc R 1 1 . .
    C C7 0.5253(9) 0.8109(7) 0.5433(5) 0.0824(19) Uani d . 1 1 . .
    H H7 0.4656 0.8484 0.5851 0.099 Uiso calc R 1 1 . .
    C C8 0.5554(9) 0.7072(7) 0.5662(5) 0.086(2) Uani d . 1 1 . .
    H H8 0.5173 0.6736 0.6240 0.104 Uiso calc R 1 1 . .
    C C9 0.6420(8) 0.6504(7) 0.5052(5) 0.0817(19) Uani d . 1 1 . .
    H H9 0.6628 0.5783 0.5210 0.098 Uiso calc R 1 1 . .
    C C10 0.6986(8) 0.7022(6) 0.4190(4) 0.0717(16) Uani d . 1 1 . .
    H H10 0.7580 0.6644 0.3772 0.086 Uiso calc R 1 1 . .
    C C11 0.8119(8) 0.7607(5) 0.0268(4) 0.0695(16) Uani d . 1 1 . .
    H H11A 0.7330 0.7837 -0.0161 0.083 Uiso calc R 1 1 A 1
    H H11B 0.8892 0.7414 -0.0170 0.083 Uiso calc R 1 1 A 1
    C C12 0.73(9) 0.65(8) 0.07(6) 0.08(4) Uani d P 0.57(5) 1 B 1
    C C13 0.804(3) 0.5516(19) 0.065(3) 0.084(6) Uani d P 0.57(5) 1 B 1
    H H13 0.8992 0.5572 0.0352 0.100 Uiso calc PR 0.57(5) 1 B 1
    C C14 0.723(3) 0.4437(19) 0.110(2) 0.087(6) Uani d P 0.57(5) 1 B 1
    H H14 0.7650 0.3766 0.1083 0.105 Uiso calc PR 0.57(5) 1 B 1
    C C15 0.582(4) 0.440(4) 0.156(2) 0.090(9) Uani d P 0.57(5) 1 B 1
    H H15 0.5369 0.3732 0.1897 0.108 Uiso calc PR 0.57(5) 1 B 1
    C C16 0.504(4) 0.533(3) 0.1544(19) 0.087(8) Uani d P 0.57(5) 1 B 1
    H H16 0.4062 0.5260 0.1805 0.105 Uiso calc PR 0.57(5) 1 B 1
    C C17 0.584(7) 0.638(5) 0.110(3) 0.080(8) Uani d P 0.57(5) 1 B 1
    H H17 0.5378 0.7020 0.1088 0.096 Uiso calc PR 0.57(5) 1 B 1
    C C12' 0.71(12) 0.66(11) 0.08(7) 0.08(5) Uani d P 0.43(5) 1 B 2
    C C13' 0.771(4) 0.562(3) 0.116(3) 0.085(8) Uani d P 0.43(5) 1 B 2
    H H13' 0.8775 0.5638 0.1114 0.101 Uiso calc PR 0.43(5) 1 B 2
    C C14' 0.668(5) 0.466(4) 0.159(4) 0.087(12) Uani d P 0.43(5) 1 B 2
    H H14' 0.7032 0.4010 0.1792 0.105 Uiso calc PR 0.43(5) 1 B 2
    C C15' 0.510(7) 0.472(3) 0.172(3) 0.085(10) Uani d P 0.43(5) 1 B 2
    H H15' 0.4456 0.4140 0.2079 0.102 Uiso calc PR 0.43(5) 1 B 2
    C C16' 0.447(5) 0.562(4) 0.133(3) 0.087(9) Uani d P 0.43(5) 1 B 2
    H H16' 0.3407 0.5608 0.1378 0.105 Uiso calc PR 0.43(5) 1 B 2
    C C17' 0.551(9) 0.654(6) 0.086(4) 0.080(10) Uani d P 0.43(5) 1 B 2
    H H17' 0.5130 0.7144 0.0590 0.096 Uiso calc PR 0.43(5) 1 B 2
    C C18 1.1115(7) 1.0740(5) 0.2175(4) 0.0601(14) Uani d . 1 1 . .
    H H18A 1.1875 1.0456 0.2581 0.072 Uiso calc R 1 1 B .
    H H18B 1.1696 1.1219 0.1684 0.072 Uiso calc R 1 1 . .
    C C19 1.0435(7) 1.1550(6) 0.2859(4) 0.0598(14) Uani d . 1 1 B .
    C C20 1.0187(8) 1.2612(6) 0.2555(5) 0.0770(17) Uani d . 1 1 . .
    H H20 1.0463 1.2836 0.1919 0.092 Uiso calc R 1 1 B .
    C C21 0.9518(9) 1.3352(7) 0.3206(6) 0.092(2) Uani d . 1 1 B .
    H H21 0.9346 1.4069 0.3007 0.110 Uiso calc R 1 1 . .
    C C22 0.9123(9) 1.3008(8) 0.4137(6) 0.094(2) Uani d . 1 1 . .
    H H22 0.8676 1.3497 0.4569 0.113 Uiso calc R 1 1 B .
    C C23 0.9365(9) 1.1978(8) 0.4443(5) 0.088(2) Uani d . 1 1 B .
    H H23 0.9088 1.1763 0.5081 0.105 Uiso calc R 1 1 . .
    C C24 1.0019(8) 1.1246(6) 0.3818(4) 0.0721(16) Uani d . 1 1 . .
    H H24 1.0187 1.0537 0.4036 0.086 Uiso calc R 1 1 B .
    C C25 1.2109(15) 0.7949(13) 0.2607(7) 0.075(3) Uani d P 0.79(2) 1 C 1
    H H25A 1.1945 0.8530 0.3153 0.090 Uiso calc PR 0.79(2) 1 C 1
    H H25B 1.3244 0.8163 0.2518 0.090 Uiso calc PR 0.79(2) 1 C 1
    C C26 1.1585(19) 0.6675(12) 0.2895(11) 0.110(5) Uani d P 0.79(2) 1 C 1
    H H26A 1.0507 0.6509 0.3080 0.165 Uiso calc PR 0.79(2) 1 C 1
    H H26B 1.2283 0.6609 0.3466 0.165 Uiso calc PR 0.79(2) 1 C 1
    H H26C 1.1629 0.6091 0.2324 0.165 Uiso calc PR 0.79(2) 1 C 1
    C C25' 1.120(7) 0.719(5) 0.238(3) 0.082(12) Uani d P 0.21(2) 1 C 2
    H H25C 1.0292 0.6468 0.2190 0.099 Uiso calc PR 0.21(2) 1 C 2
    H H25D 1.1083 0.7569 0.3053 0.099 Uiso calc PR 0.21(2) 1 C 2
    C C26' 1.274(7) 0.681(4) 0.241(4) 0.110(18) Uani d P 0.21(2) 1 C 2
    H H26D 1.2485 0.5930 0.2267 0.165 Uiso calc PR 0.21(2) 1 C 2
    H H26E 1.3307 0.7075 0.3082 0.165 Uiso calc PR 0.21(2) 1 C 2
    H H26F 1.3391 0.7184 0.1911 0.165 Uiso calc PR 0.21(2) 1 C 2
loop_
    _atom_site_aniso_label
    _atom_site_aniso_U_11
    _atom_site_aniso_U_22
    _atom_site_aniso_U_33
    _atom_site_aniso_U_12
    _atom_site_aniso_U_13
    _atom_site_aniso_U_23
    Sn1 0.0480(2) 0.0633(3) 0.0411(2) 0.02061(17) 0.01282(14) 0.01142(15)
    N1 0.040(2) 0.063(3) 0.039(2) 0.0126(19) 0.0118(17) 0.0094(19)
    N2 0.042(2) 0.069(3) 0.042(2) 0.012(2) 0.0105(18) 0.010(2)
    O1 0.0480(19) 0.069(2) 0.0437(18) 0.0262(17) 0.0145(15) 0.0146(16)
    O2 0.086(3) 0.099(3) 0.061(2) 0.058(3) 0.033(2) 0.037(2)
    O3 0.052(2) 0.068(2) 0.0473(19) 0.0206(18) 0.0159(16) 0.0149(17)
    O4 0.070(3) 0.096(3) 0.059(2) 0.042(2) 0.0245(19) 0.030(2)
    C1 0.050(3) 0.063(3) 0.045(3) 0.025(3) 0.008(2) 0.008(2)
    C2 0.047(3) 0.065(3) 0.044(3) 0.020(2) 0.011(2) 0.010(2)
    C3 0.062(4) 0.093(4) 0.062(3) 0.037(3) 0.023(3) 0.018(3)
    C4 0.057(3) 0.064(3) 0.041(3) 0.016(3) 0.011(2) 0.011(2)
    C5 0.051(3) 0.075(4) 0.044(3) 0.011(3) 0.012(2) 0.016(3)
    C6 0.076(4) 0.094(5) 0.052(3) 0.021(4) 0.023(3) 0.020(3)
    C7 0.083(5) 0.105(5) 0.058(4) 0.017(4) 0.027(3) 0.019(4)
    C8 0.085(5) 0.106(6) 0.061(4) 0.003(4) 0.021(3) 0.029(4)
    C9 0.083(5) 0.085(5) 0.073(4) 0.007(4) 0.017(4) 0.030(4)
    C10 0.073(4) 0.084(4) 0.058(3) 0.017(3) 0.015(3) 0.018(3)
    C11 0.082(4) 0.070(4) 0.054(3) 0.018(3) 0.009(3) 0.004(3)
    C12 0.09(11) 0.07(8) 0.06(9) 0.02(6) 0.00(5) 0.01(6)
    C13 0.099(12) 0.076(10) 0.074(14) 0.024(8) -0.004(10) 0.010(10)
    C14 0.103(13) 0.078(11) 0.075(14) 0.018(9) -0.004(10) 0.011(9)
    C15 0.10(3) 0.083(19) 0.077(12) 0.013(17) -0.002(17) 0.016(12)
    C16 0.103(19) 0.079(19) 0.073(14) 0.015(16) -0.002(11) 0.015(12)
    C17 0.09(2) 0.075(16) 0.066(19) 0.014(13) 0.001(14) 0.011(12)
    C12' 0.09(16) 0.07(10) 0.06(12) 0.02(8) 0.00(8) 0.01(8)
    C13' 0.098(16) 0.079(14) 0.072(17) 0.018(11) -0.004(13) 0.015(14)
    C14' 0.10(3) 0.08(2) 0.074(19) 0.011(18) 0.00(2) 0.018(15)
    C15' 0.10(3) 0.08(2) 0.074(15) 0.020(19) -0.003(15) 0.017(15)
    C16' 0.10(2) 0.081(18) 0.073(16) 0.014(14) -0.001(14) 0.012(12)
    C17' 0.09(3) 0.075(19) 0.07(3) 0.014(15) 0.001(19) 0.011(15)
    C18 0.053(3) 0.076(4) 0.053(3) 0.020(3) 0.008(2) 0.009(3)
    C19 0.052(3) 0.072(4) 0.051(3) 0.013(3) 0.004(2) 0.004(3)
    C20 0.075(4) 0.084(5) 0.070(4) 0.023(4) 0.004(3) 0.000(3)
    C21 0.089(5) 0.090(5) 0.093(5) 0.027(4) -0.001(4) -0.004(4)
    C22 0.084(5) 0.104(6) 0.087(5) 0.023(4) 0.015(4) -0.021(5)
    C23 0.080(5) 0.100(6) 0.070(4) 0.010(4) 0.017(4) -0.009(4)
    C24 0.069(4) 0.082(4) 0.058(3) 0.012(3) 0.011(3) 0.001(3)
    C25 0.073(7) 0.090(8) 0.069(6) 0.026(6) 0.015(5) 0.025(5)
    C26 0.127(11) 0.117(9) 0.099(9) 0.049(8) 0.005(8) 0.033(7)
    C25' 0.09(3) 0.08(3) 0.07(2) 0.03(3) 0.00(2) 0.02(2)
    C26' 0.13(4) 0.12(3) 0.10(3) 0.05(3) 0.01(3) 0.03(2)
loop_
    _geom_bond_atom_site_label_1
    _geom_bond_atom_site_label_2
    _geom_bond_site_symmetry_2
    _geom_bond_distance
    _geom_bond_publ_flag
    Sn1 C11 . 2.135(6) y
    Sn1 O3 . 2.148(3) y
    Sn1 C18 . 2.154(6) y
    Sn1 N1 . 2.237(4) y
    Sn1 O1 . 2.341(3) y
    Sn1 O4 . 2.382(4) y
    Sn1 O1 2_775 2.772(3) y
    N1 C2 . 1.276(6) ?
    N1 N2 . 1.373(5) ?
    N2 C4 . 1.310(7) ?
    O1 C1 . 1.276(6) ?
    O2 C1 . 1.233(6) ?
    O3 C4 . 1.293(6) ?
    O4 C25' . 1.42(4) ?
    O4 C25 . 1.458(10) ?
    O4 H4 . 0.8200 ?
    C1 C2 . 1.508(7) ?
    C2 C3 . 1.481(7) ?
    C3 H3A . 0.9600 ?
    C3 H3B . 0.9600 ?
    C3 H3C . 0.9600 ?
    C4 C5 . 1.483(7) ?
    C5 C10 . 1.364(8) ?
    C5 C6 . 1.372(8) ?
    C6 C7 . 1.376(8) ?
    C6 H6 . 0.9300 ?
    C7 C8 . 1.338(10) ?
    C7 H7 . 0.9300 ?
    C8 C9 . 1.368(10) ?
    C8 H8 . 0.9300 ?
    C9 C10 . 1.394(8) ?
    C9 H9 . 0.9300 ?
    C10 H10 . 0.9300 ?
    C11 C12 . 1.5(9) ?
    C11 C12' . 1.5(12) ?
    C11 H11A . 0.9700 ?
    C11 H11B . 0.9700 ?
    C12 C17 . 1.4(6) ?
    C12 C13 . 1.4(7) ?
    C13 C14 . 1.45(3) ?
    C13 H13 . 0.9300 ?
    C14 C15 . 1.41(3) ?
    C14 H14 . 0.9300 ?
    C15 C16 . 1.40(4) ?
    C15 H15 . 0.9300 ?
    C16 C17 . 1.41(6) ?
    C16 H16 . 0.9300 ?
    C17 H17 . 0.9300 ?
    C12' C13' . 1.4(12) ?
    C12' C17' . 1.4(9) ?
    C13' C14' . 1.41(4) ?
    C13' H13' . 0.9300 ?
    C14' C15' . 1.41(6) ?
    C14' H14' . 0.9300 ?
    C15' C16' . 1.42(4) ?
    C15' H15' . 0.9300 ?
    C16' C17' . 1.42(9) ?
    C16' H16' . 0.9300 ?
    C17' H17' . 0.9300 ?
    C18 C19 . 1.485(8) ?
    C18 H18A . 0.9700 ?
    C18 H18B . 0.9700 ?
    C19 C20 . 1.380(9) ?
    C19 C24 . 1.392(8) ?
    C20 C21 . 1.403(9) ?
    C20 H20 . 0.9300 ?
    C21 C22 . 1.366(10) ?
    C21 H21 . 0.9300 ?
    C22 C23 . 1.345(11) ?
    C22 H22 . 0.9300 ?
    C23 C24 . 1.369(9) ?
    C23 H23 . 0.9300 ?
    C24 H24 . 0.9300 ?
    C25 C26 . 1.49(2) ?
    C25 H25A . 0.9700 ?
    C25 H25B . 0.9700 ?
    C26 H26A . 0.9600 ?
    C26 H26B . 0.9600 ?
    C26 H26C . 0.9600 ?
    C25' C26' . 1.52(7) ?
    C25' H25C . 0.9700 ?
    C25' H25D . 0.9700 ?
    C26' H26D . 0.9600 ?
    C26' H26E . 0.9600 ?
    C26' H26F . 0.9600 ?
loop_
    _geom_angle_atom_site_label_1
    _geom_angle_atom_site_label_2
    _geom_angle_atom_site_label_3
    _geom_angle_site_symmetry_1
    _geom_angle_site_symmetry_3
    _geom_angle
    _geom_angle_publ_flag
    C11 Sn1 O3 . . 97.42(19) y
    C11 Sn1 C18 . . 163.3(2) y
    O3 Sn1 C18 . . 94.77(18) y
    C11 Sn1 N1 . . 97.9(2) y
    O3 Sn1 N1 . . 70.83(13) y
    C18 Sn1 N1 . . 96.85(18) y
    C11 Sn1 O1 . . 88.59(19) y
    O3 Sn1 O1 . . 140.42(12) y
    C18 Sn1 O1 . . 89.30(18) y
    N1 Sn1 O1 . . 69.60(12) y
    C11 Sn1 O4 . . 84.9(2) y
    O3 Sn1 O4 . . 78.79(13) y
    C18 Sn1 O4 . . 86.28(19) y
    N1 Sn1 O4 . . 149.60(14) y
    O1 Sn1 O4 . . 140.79(12) y
    C11 Sn1 O1 . 2_775 80.32(18) y
    O3 Sn1 O1 . 2_775 154.13(12) y
    C18 Sn1 O1 . 2_775 83.72(16) y
    N1 Sn1 O1 . 2_775 135.04(12) y
    O1 Sn1 O1 . 2_775 65.45(12) y
    O4 Sn1 O1 . 2_775 75.34(11) y
    C2 N1 N2 . . 120.3(4) ?
    C2 N1 Sn1 . . 121.9(3) ?
    N2 N1 Sn1 . . 117.7(3) ?
    C4 N2 N1 . . 109.7(4) ?
    C1 O1 Sn1 . . 117.0(3) ?
    C4 O3 Sn1 . . 115.9(3) ?
    C25' O4 C25 . . 41(2) ?
    C25' O4 Sn1 . . 128.5(18) ?
    C25 O4 Sn1 . . 130.5(5) ?
    C25' O4 H4 . . 119.4 ?
    C25 O4 H4 . . 104.5 ?
    Sn1 O4 H4 . . 111.7 ?
    O2 C1 O1 . . 125.3(5) ?
    O2 C1 C2 . . 118.0(4) ?
    O1 C1 C2 . . 116.7(4) ?
    N1 C2 C3 . . 124.2(5) ?
    N1 C2 C1 . . 114.7(4) ?
    C3 C2 C1 . . 121.1(5) ?
    C2 C3 H3A . . 109.5 ?
    C2 C3 H3B . . 109.5 ?
    H3A C3 H3B . . 109.5 ?
    C2 C3 H3C . . 109.5 ?
    H3A C3 H3C . . 109.5 ?
    H3B C3 H3C . . 109.5 ?
    O3 C4 N2 . . 125.9(4) ?
    O3 C4 C5 . . 117.2(5) ?
    N2 C4 C5 . . 116.9(5) ?
    C10 C5 C6 . . 118.8(5) ?
    C10 C5 C4 . . 120.7(5) ?
    C6 C5 C4 . . 120.5(5) ?
    C5 C6 C7 . . 120.3(7) ?
    C5 C6 H6 . . 119.8 ?
    C7 C6 H6 . . 119.8 ?
    C8 C7 C6 . . 120.8(7) ?
    C8 C7 H7 . . 119.6 ?
    C6 C7 H7 . . 119.6 ?
    C7 C8 C9 . . 120.4(6) ?
    C7 C8 H8 . . 119.8 ?
    C9 C8 H8 . . 119.8 ?
    C8 C9 C10 . . 119.1(7) ?
    C8 C9 H9 . . 120.5 ?
    C10 C9 H9 . . 120.5 ?
    C5 C10 C9 . . 120.6(6) ?
    C5 C10 H10 . . 119.7 ?
    C9 C10 H10 . . 119.7 ?
    C12 C11 C12' . . 8(10) ?
    C12 C11 Sn1 . . 116(10) ?
    C12' C11 Sn1 . . 112(10) ?
    C12 C11 H11A . . 108.3 ?
    C12' C11 H11A . . 104.2 ?
    Sn1 C11 H11A . . 108.2 ?
    C12 C11 H11B . . 108.2 ?
    C12' C11 H11B . . 119.0 ?
    Sn1 C11 H11B . . 108.2 ?
    H11A C11 H11B . . 107.4 ?
    C17 C12 C13 . . 122(10) ?
    C17 C12 C11 . . 121(10) ?
    C13 C12 C11 . . 117(10) ?
    C12 C13 C14 . . 116(10) ?
    C12 C13 H13 . . 122.0 ?
    C14 C13 H13 . . 122.0 ?
    C15 C14 C13 . . 120(2) ?
    C15 C14 H14 . . 120.0 ?
    C13 C14 H14 . . 120.0 ?
    C16 C15 C14 . . 123(3) ?
    C16 C15 H15 . . 118.3 ?
    C14 C15 H15 . . 118.3 ?
    C15 C16 C17 . . 116(3) ?
    C15 C16 H16 . . 122.0 ?
    C17 C16 H16 . . 122.0 ?
    C12 C17 C16 . . 122(10) ?
    C12 C17 H17 . . 118.8 ?
    C16 C17 H17 . . 118.8 ?
    C13' C12' C17' . . 120(10) ?
    C13' C12' C11 . . 122.0 ?
    C17' C12' C11 . . 119.0 ?
    C12' C13' C14' . . 121(10) ?
    C12' C13' H13' . . 119.7 ?
    C14' C13' H13' . . 119.7 ?
    C13' C14' C15' . . 118(3) ?
    C13' C14' H14' . . 120.9 ?
    C15' C14' H14' . . 120.9 ?
    C14' C15' C16' . . 122(4) ?
    C14' C15' H15' . . 118.9 ?
    C16' C15' H15' . . 118.9 ?
    C17' C16' C15' . . 118(4) ?
    C17' C16' H16' . . 121.1 ?
    C15' C16' H16' . . 121.1 ?
    C16' C17' C12' . . 121(10) ?
    C16' C17' H17' . . 119.7 ?
    C12' C17' H17' . . 119.7 ?
    C19 C18 Sn1 . . 113.5(4) ?
    C19 C18 H18A . . 108.9 ?
    Sn1 C18 H18A . . 108.9 ?
    C19 C18 H18B . . 108.9 ?
    Sn1 C18 H18B . . 108.9 ?
    H18A C18 H18B . . 107.7 ?
    C20 C19 C24 . . 118.6(6) ?
    C20 C19 C18 . . 120.8(5) ?
    C24 C19 C18 . . 120.6(6) ?
    C19 C20 C21 . . 119.8(7) ?
    C19 C20 H20 . . 120.1 ?
    C21 C20 H20 . . 120.1 ?
    C22 C21 C20 . . 119.2(8) ?
    C22 C21 H21 . . 120.4 ?
    C20 C21 H21 . . 120.4 ?
    C23 C22 C21 . . 121.5(7) ?
    C23 C22 H22 . . 119.3 ?
    C21 C22 H22 . . 119.3 ?
    C22 C23 C24 . . 120.1(7) ?
    C22 C23 H23 . . 119.9 ?
    C24 C23 H23 . . 119.9 ?
    C23 C24 C19 . . 120.8(7) ?
    C23 C24 H24 . . 119.6 ?
    C19 C24 H24 . . 119.6 ?
    O4 C25 C26 . . 110.9(11) ?
    O4 C25 H25A . . 109.5 ?
    C26 C25 H25A . . 109.5 ?
    O4 C25 H25B . . 109.5 ?
    C26 C25 H25B . . 109.5 ?
    H25A C25 H25B . . 108.1 ?
    O4 C25' C26' . . 111(4) ?
    O4 C25' H25C . . 109.5 ?
    C26' C25' H25C . . 109.5 ?
    O4 C25' H25D . . 109.5 ?
    C26' C25' H25D . . 109.5 ?
    H25C C25' H25D . . 108.1 ?
    C25' C26' H26D . . 109.5 ?
    C25' C26' H26E . . 109.5 ?
    H26D C26' H26E . . 109.5 ?
    C25' C26' H26F . . 109.5 ?
    H26D C26' H26F . . 109.5 ?
    H26E C26' H26F . . 109.5 ?
loop_
    _geom_hbond_atom_site_label_D
    _geom_hbond_atom_site_label_H
    _geom_hbond_atom_site_label_A
    _geom_hbond_site_symmetry_A
    _geom_hbond_distance_DH
    _geom_hbond_distance_HA
    _geom_hbond_distance_DA
    _geom_hbond_angle_DHA
    O4 H4 O2 2_775 0.82 1.82 2.624(6) 165
data_global
_journal_date_recd_electronic     2011-03-02
_journal_date_accepted     2011-03-31
_journal_name_full     'Acta Crystallographica, Section E'
_journal_year     2011
_journal_volume     67
_journal_issue      5
_journal_page_first     m544
_journal_page_last     m544
_journal_paper_category     QM
_journal_coeditor_code     LR2004
_publ_contact_author_name     'Dr. Shaojun Sun'
_publ_contact_author_address
;
  Clinical Laboratory
  Liaocheng Hospital
  Liaocheng 252000
  People's Republic of China.
;
_publ_contact_author_email     shenghuashi6@126.com
_publ_contact_author_fax     '86 635 8276357'
_publ_contact_author_phone     '86 635 8276130'
_publ_section_title
;
Bis(\m-2-{[oxido(phenyl)methylidene]hydrazinylidene}propanoato)\
bis[dibenzyl(ethanol)tin(IV)]
;
loop_
    _publ_author_name
    _publ_author_address
    'Shaojun Sun'
;
  Clinical Laboratory
  Liaocheng Hospital
  Liaocheng 252000
  People's Republic of China
;
    'Jie Yang'
;
  Chinese Medicine Hospital of Liaocheng
  Liaocheng 252000
  People's Republic of China
;
