# Supplementary material for: Bis(μ-2-{[oxido(phenyl)methylidene]hydrazinylidene}propanoato)bis[dibenzyl(ethanol)tin(IV)]
Source: Acta Crystallogr Sect E Struct Rep Online. 2011 Apr 7;67(Pt 5):m544. doi: 10.1107/S1600536811011937 (PMC3089280; doi:10.1107/S1600536811011937)
Supplement: Supplementary file 2 [file e-67-0m544-Isup2.hkl]

# 
# h,k,l, Fc-squared, Fo-squared, sigma(Fo-squared) and status flag 
# 
data_I
_shelx_title ' 041217d in P-1' 
_shelx_refln_list_code          4 
_shelx_F_calc_maximum      236.95 
_exptl_crystal_F_000       560.00 
_reflns_d_resolution_high  0.8401 
 
loop_ 
 _symmetry_equiv_pos_as_xyz 
 'x, y, z' 
 '-x, -y, -z' 
 
_cell_length_a     8.7187 
_cell_length_b    11.3850 
_cell_length_c    13.1981 
_cell_angle_alpha  96.170 
_cell_angle_beta   93.728 
_cell_angle_gamma 105.861 
 
_shelx_F_squared_multiplier     1.000 
 
loop_ 
 _refln_index_h 
 _refln_index_k 
 _refln_index_l 
 _refln_F_squared_calc 
 _refln_F_squared_meas 
 _refln_F_squared_sigma 
 _refln_observed_status 
   1   0   0     7645.89     9603.44    165.20 o 
   2   0   0     2388.75     2466.94     46.46 o 
   3   0   0      566.66      700.77     19.40 o 
   4   0   0       16.78       32.58      3.20 o 
   5   0   0     2193.54     2255.35     30.67 o 
   6   0   0      653.14      704.07     25.99 o 
   7   0   0      409.46      371.06     18.32 o 
   8   0   0      367.58      374.72     24.75 o 
   9   0   0      114.92      116.54     17.53 o 
 -10   1   0      166.26      196.67     21.71 o 
  -9   1   0      192.97      228.52     21.37 o 
  -8   1   0      192.75      171.52     17.48 o 
  -7   1   0      103.51       95.33      8.74 o 
  -6   1   0      127.47       99.74     10.83 o 
  -5   1   0      228.92      228.30     13.31 o 
  -4   1   0       49.13       59.14      7.33 o 
  -3   1   0     3757.78     3894.82     72.68 o 
  -2   1   0      252.79      275.26      9.70 o 
  -1   1   0    19134.29    19972.22    235.93 o 
   1   1   0     3418.26     3296.43     58.64 o 
   2   1   0     2260.21     2414.62     46.06 o 
   3   1   0       55.02       85.36      6.48 o 
   4   1   0     1108.86     1210.92     31.07 o 
   5   1   0     2227.66     2492.31     56.04 o 
   6   1   0      960.21      961.38     32.00 o 
   7   1   0      686.84      686.06     31.63 o 
   8   1   0      179.87      203.26     19.17 o 
   9   1   0       29.72       21.48     13.53 o 
 -10   2   0      221.87      254.46     23.06 o 
  -9   2   0      247.78      231.91     20.47 o 
  -8   2   0       59.17       87.90     13.93 o 
  -7   2   0       73.98       69.69     11.45 o 
  -6   2   0      100.21       61.85     10.09 o 
  -5   2   0      317.20      265.06     14.77 o 
  -4   2   0     2718.07     2472.64     53.62 o 
  -3   2   0     9136.08     9755.06    168.70 o 
  -2   2   0     7257.53     8447.39    101.36 o 
  -1   2   0      612.52      622.19     10.70 o 
   0   2   0        6.39       30.33      3.52 o 
   1   2   0      614.11      465.01     26.16 o 
   2   2   0     2750.65     2814.79     79.10 o 
   3   2   0     3178.26     3141.26     45.00 o 
   4   2   0     2632.84     2972.29     61.46 o 
   5   2   0     1671.81     1620.43     30.99 o 
   6   2   0      945.35     1023.52     24.97 o 
   7   2   0      288.19      281.86     22.83 o 
   8   2   0       19.47        2.09     10.21 o 
   9   2   0        1.58      -10.66     10.66 o 
  -8   3   0       28.52        1.64      8.74 o 
  -7   3   0        5.28       -1.80      6.43 o 
  -6   3   0      649.53      584.57     24.47 o 
  -5   3   0     1430.99     1551.78     32.93 o 
  -4   3   0     3534.43     3884.52     54.37 o 
  -3   3   0     8166.61     8543.82    104.85 o 
  -2   3   0     4310.51     4149.16     69.32 o 
  -1   3   0     1013.10     1112.01     14.14 o 
   0   3   0      461.75      502.64     10.55 o 
   1   3   0     1128.40     1232.99     20.60 o 
   2   3   0     4322.32     4638.16     61.61 o 
   3   3   0     2048.96     2211.01     39.69 o 
   4   3   0     3074.08     3325.84     97.32 o 
   5   3   0      875.84     1001.78     23.74 o 
   6   3   0      477.36      424.90     25.60 o 
   7   3   0        1.10       -1.41     10.71 o 
   8   3   0        8.21       -8.68     11.11 o 
   9   3   0       55.91       49.56     18.55 o 
  -9   4   0       24.42        7.21      9.92 o 
  -8   4   0       51.77       30.77      8.32 o 
  -7   4   0      181.34      180.64     11.52 o 
  -6   4   0     1346.72     1400.63     46.74 o 
  -5   4   0     2673.51     2647.95     42.55 o 
  -4   4   0     3203.73     3080.44     45.65 o 
  -3   4   0     1094.92      893.92     17.92 o 
  -2   4   0      127.00      120.74      4.27 o 
  -1   4   0      116.62      135.76      5.36 o 
   0   4   0     3409.98     3315.03     81.75 o 
   1   4   0     2942.25     2757.27     82.40 o 
   2   4   0     1198.01     1235.13     23.30 o 
   3   4   0     2642.85     2702.04     75.55 o 
   4   4   0     1345.52     1355.36     31.49 o 
   5   4   0      436.02      372.48     15.02 o 
   6   4   0        4.97       -8.01      8.74 o 
   7   4   0       32.68        4.57     12.57 o 
   8   4   0       48.10       39.47     16.07 o 
  -9   5   0        6.30       -8.34      8.34 o 
  -8   5   0      229.10      187.25     18.16 o 
  -7   5   0     1131.56     1024.87     26.48 o 
  -6   5   0     2075.42     2210.54     39.74 o 
  -5   5   0     1633.24     1705.82     31.73 o 
  -4   5   0      682.26      664.33     16.54 o 
  -3   5   0       34.27       12.48      2.41 o 
  -2   5   0      246.25      274.78      6.93 o 
  -1   5   0     1243.46     1276.11     30.50 o 
   0   5   0     2981.54     2827.83     41.66 o 
   1   5   0     1502.43     1264.01     24.08 o 
   2   5   0     3862.97     3922.97     89.82 o 
   3   5   0      619.41      600.11     17.21 o 
   4   5   0      355.83      358.36     14.10 o 
   5   5   0        2.46       -7.67      7.67 o 
   6   5   0       28.99       29.77     13.08 o 
   7   5   0       92.36       92.58     19.40 o 
   8   5   0       97.19      124.89     22.67 o 
  -9   6   0       58.35       58.75     13.81 o 
  -8   6   0      289.05      280.02     15.19 o 
  -7   6   0     1381.59     1521.10     33.75 o 
  -6   6   0      856.76      746.17     20.85 o 
  -5   6   0      187.31      175.01      9.85 o 
  -4   6   0       41.95       29.90      5.27 o 
  -3   6   0      328.84      301.08      8.17 o 
  -2   6   0     3596.04     3448.20     48.84 o 
  -1   6   0     2454.68     2511.30     38.92 o 
   0   6   0      955.14      858.23     27.60 o 
   1   6   0     1227.89     1299.58     26.27 o 
   2   6   0      157.20      118.44     12.18 o 
   3   6   0       18.45        3.08     13.28 o 
   4   6   0        1.69        2.83      5.56 o 
   5   6   0       39.50       27.74     11.22 o 
   6   6   0      156.99      130.02     20.47 o 
   7   6   0      174.45      226.83     26.22 o 
 -10   7   0      105.58       90.55     17.37 o 
  -9   7   0      171.05      176.93     19.45 o 
  -8   7   0      228.50      280.22     23.00 o 
  -7   7   0      923.81      882.95     25.04 o 
  -6   7   0      101.32      109.80      9.68 o 
  -5   7   0       46.46       45.93      7.22 o 
  -4   7   0      106.08       67.43      7.18 o 
  -3   7   0     1246.78     1262.20     19.62 o 
  -2   7   0     2560.24     2444.71     38.84 o 
  -1   7   0     1924.07     1731.80     41.07 o 
   0   7   0     1350.12     1247.07     26.02 o 
   1   7   0      236.99      229.02     11.25 o 
   2   7   0        6.94        0.30      4.93 o 
   3   7   0      119.53       93.59     13.48 o 
   4   7   0      335.16      314.22     23.29 o 
   5   7   0      173.21      191.99     21.88 o 
   6   7   0      132.44      176.03     23.51 o 
  -9   8   0      168.36      197.74     21.48 o 
  -8   8   0      210.30      188.89     19.34 o 
  -7   8   0      127.35       99.85     17.08 o 
  -6   8   0       10.32       -2.03      8.37 o 
  -5   8   0       16.47       11.68     11.50 o 
  -4   8   0      333.07      335.92     14.01 o 
  -3   8   0      909.26      989.62     36.54 o 
  -2   8   0      667.00      558.81     24.13 o 
  -1   8   0      582.86      572.07     17.12 o 
   0   8   0      970.54      794.38     21.20 o 
   1   8   0       16.37        0.05     10.77 o 
   2   8   0       51.40       30.35      7.69 o 
   3   8   0      224.57      212.10     13.81 o 
   4   8   0      359.44      444.52     29.60 o 
   5   8   0      134.55      159.06     23.45 o 
   6   8   0       64.20       31.69     15.73 o 
  -9   9   0       62.47       81.02     16.41 o 
  -8   9   0       31.38       20.02     12.12 o 
  -7   9   0       97.28      104.25     17.76 o 
  -6   9   0      268.85      310.28     22.78 o 
  -5   9   0       50.95       51.68      7.83 o 
  -4   9   0      450.17      478.30     26.56 o 
  -3   9   0      962.69      929.74     37.32 o 
  -2   9   0      275.39      283.16     21.09 o 
  -1   9   0       41.74       23.76     10.68 o 
   0   9   0        1.39       -6.71      6.71 o 
   1   9   0        2.13       -5.50      5.50 o 
   2   9   0      112.81      125.75     11.98 o 
   3   9   0      218.31      220.85     22.16 o 
   4   9   0      267.90      308.36     25.99 o 
   5   9   0       35.48       20.41     14.49 o 
  -8  10   0        4.73        9.53     11.16 o 
  -7  10   0      266.37      264.72     24.24 o 
  -6  10   0      468.74      515.46     31.63 o 
  -5  10   0      299.98      302.27     23.17 o 
  -4  10   0      300.69      367.62     25.03 o 
  -3  10   0      620.67      643.54     33.15 o 
  -2  10   0       43.16       30.16     11.33 o 
  -1  10   0        5.66       -3.50      6.77 o 
   0  10   0        2.07       -7.56      7.56 o 
   1  10   0      146.25      129.34     16.52 o 
   2  10   0      255.22      255.66     15.58 o 
   3  10   0      201.99      313.43     26.44 o 
   4  10   0       66.09       62.47     18.55 o 
  -8  11   0       31.59       17.42     13.19 o 
  -7  11   0      175.65      209.63     23.23 o 
  -6  11   0      324.99      326.35     26.44 o 
  -5  11   0      134.04      126.01     20.24 o 
  -4  11   0       29.59       14.77     10.99 o 
  -3  11   0       82.95       58.02     13.93 o 
  -2  11   0        0.39        1.13      9.58 o 
  -1  11   0       21.34       11.11     10.04 o 
   0  11   0      179.96      204.11     20.52 o 
   1  11   0      147.20      183.53     21.99 o 
   3  11   0       57.30       74.26     18.32 o 
  -7  12   0       95.97      114.40     20.24 o 
  -6  12   0      101.97       95.62     18.94 o 
  -5  12   0       31.74       28.36     15.39 o 
  -4  12   0        2.50       -9.70      9.70 o 
  -3  12   0        3.12       -5.64     11.78 o 
  -2  12   0       37.76       51.37     14.55 o 
  -1  12   0      137.03      156.47     21.54 o 
   0  12   0       86.47      139.71     20.02 o 
   1  12   0       88.84      119.76     19.40 o 
  -5  13   0        3.32      -11.78     12.18 o 
  -4  13   0       22.08       10.71     13.25 o 
  -3  13   0       49.39       37.89     17.03 o 
  -2  13   0       91.06      135.99     21.59 o 
  -1  13   0       65.33      107.58     19.79 o 
   0 -13   1        4.82      -11.56     11.56 o 
   1 -13   1       26.35       20.58     13.76 o 
   2 -13   1       70.74       75.44     17.53 o 
   3 -13   1      130.43      217.19     26.89 o 
   4 -13   1      126.50      153.03     23.12 o 
   5 -13   1       38.61       61.96     16.91 o 
  -2 -12   1        2.95       -9.98     11.56 o 
  -1 -12   1        3.93      -11.50     11.50 o 
   0 -12   1       53.44       39.52     15.51 o 
   1 -12   1       92.96      140.28     19.06 o 
   2 -12   1      173.61      225.98     22.78 o 
   3 -12   1      171.35      195.14     21.82 o 
   4 -12   1      147.11      174.45     23.12 o 
   5 -12   1       33.38       14.72     12.40 o 
   6 -12   1        5.03       -0.17     10.99 o 
   7 -12   1       27.16       21.82     15.34 o 
  -3 -11   1        2.55      -12.52     12.52 o 
  -2 -11   1       25.07       16.24     12.97 o 
  -1 -11   1       66.74       95.74     17.14 o 
   0 -11   1      200.99      198.36     19.62 o 
   1 -11   1      143.61      157.14     20.35 o 
   2 -11   1      162.49      163.46     19.85 o 
   3 -11   1       57.92       52.44     14.49 o 
   4 -11   1       43.45       33.49     13.70 o 
   5 -11   1        1.11      -10.54     10.54 o 
   6 -11   1       83.87       94.72     19.17 o 
   7 -11   1      117.45      154.15     21.93 o 
   8 -11   1      100.51      126.18     20.30 o 
  -4 -10   1        5.57      -12.12     12.12 o 
  -3 -10   1       55.44       53.07     10.50 o 
  -2 -10   1      201.02      243.69     16.97 o 
  -1 -10   1      349.16      324.85     16.12 o 
   0 -10   1      118.28      139.21     17.03 o 
   1 -10   1      248.64      239.07     20.41 o 
   2 -10   1      237.91      281.52     22.21 o 
   3 -10   1        0.09       -9.25      9.25 o 
   4 -10   1       48.00       38.85     13.70 o 
   5 -10   1       10.42        9.34      6.72 o 
   6 -10   1      214.28      241.43     21.82 o 
   7 -10   1      260.08      334.01     26.44 o 
   8 -10   1      113.67      186.80     21.20 o 
  -5  -9   1        0.63      -12.52     12.52 o 
  -4  -9   1       75.38       38.45     15.84 o 
  -3  -9   1      280.09      315.01     19.40 o 
  -2  -9   1      446.24      474.08     18.77 o 
  -1  -9   1      383.48      361.59     15.89 o 
   0  -9   1      383.02      368.57     15.47 o 
   1  -9   1      178.40      173.94     17.37 o 
   2  -9   1        0.01       -5.58      5.58 o 
   3  -9   1      229.31      205.57     18.10 o 
   4  -9   1      407.56      345.69     17.48 o 
   5  -9   1       43.20       31.86      7.53 o 
   6  -9   1      377.00      376.19     24.86 o 
   7  -9   1      432.67      436.23     28.75 o 
   8  -9   1      118.18      117.78     18.04 o 
   9  -9   1        0.17       -9.13      9.13 o 
  -6  -8   1       22.43      -12.74     12.74 o 
  -5  -8   1       60.44       44.66     15.56 o 
  -4  -8   1      309.81      352.58     17.63 o 
  -3  -8   1      585.41      587.27     20.75 o 
  -2  -8   1      631.99      565.88     19.55 o 
  -1  -8   1      591.42      514.41     25.82 o 
   0  -8   1       53.16       30.52     12.23 o 
   1  -8   1      120.58      119.38      8.83 o 
   2  -8   1       68.70       45.50      9.47 o 
   3  -8   1      749.82      691.08     27.20 o 
   4  -8   1     1438.65     1513.53     32.28 o 
   5  -8   1      423.08      466.82     17.16 o 
   6  -8   1      434.99      405.44     17.06 o 
   7  -8   1      646.53      670.50     33.43 o 
   8  -8   1       88.86       44.99     13.76 o 
   9  -8   1       36.66       27.12     11.78 o 
  -7  -7   1       13.26       15.05     16.58 o 
  -6  -7   1      130.11      204.28     25.37 o 
  -5  -7   1      147.66      161.20     21.54 o 
  -4  -7   1      452.96      440.83     18.17 o 
  -3  -7   1     1096.64     1096.76     27.73 o 
  -2  -7   1      141.49      142.09     11.12 o 
  -1  -7   1       59.45       31.25     10.52 o 
   0  -7   1      739.40      687.39     18.12 o 
   1  -7   1      918.95      871.72     19.49 o 
   2  -7   1      427.51      391.28     34.08 o 
   3  -7   1     1525.43     1518.77     48.46 o 
   4  -7   1     1966.82     1956.08     73.47 o 
   5  -7   1      305.58      276.19     17.53 o 
   6  -7   1      222.50      205.55     11.96 o 
   7  -7   1      292.53      261.78     14.60 o 
   8  -7   1       24.60       23.05      8.23 o 
   9  -7   1       65.92       51.20     13.48 o 
  -7  -6   1      147.22      178.34     24.19 o 
  -6  -6   1      359.65      397.61     28.47 o 
  -5  -6   1       91.50       99.51     10.86 o 
  -4  -6   1      463.56      533.55     18.63 o 
  -3  -6   1      320.22      325.61     14.22 o 
  -2  -6   1       21.23        6.81      5.55 o 
  -1  -6   1      451.69      460.43     14.37 o 
   0  -6   1     3702.61     3777.10     54.30 o 
   1  -6   1     2222.79     1916.24     31.14 o 
   2  -6   1     4528.42     4515.25     49.63 o 
   3  -6   1     2194.68     2288.42     35.41 o 
   4  -6   1      770.95      803.89     26.44 o 
   5  -6   1       23.94       26.55      8.51 o 
   6  -6   1        7.35       15.96      5.54 o 
   7  -6   1      319.88      317.21     15.37 o 
   8  -6   1      634.32      641.78     22.53 o 
   9  -6   1      116.99      123.48     24.86 o 
  -8  -5   1       63.18      111.35     21.54 o 
  -7  -5   1      465.27      511.40     32.59 o 
  -6  -5   1      258.16      269.29     24.08 o 
  -5  -5   1      367.19      326.60     15.26 o 
  -4  -5   1       48.20       29.55      8.49 o 
  -3  -5   1        1.65       -5.44      5.44 o 
  -2  -5   1      738.59      800.66     19.32 o 
  -1  -5   1     1201.62     1152.36     22.48 o 
   0  -5   1      915.96      870.57     25.20 o 
   1  -5   1     2684.37     2485.65     38.93 o 
   2  -5   1     5121.71     5321.77     70.34 o 
   3  -5   1     2711.72     2804.56     77.02 o 
   4  -5   1      564.94      525.89     17.51 o 
   5  -5   1       13.81        2.95      4.45 o 
   6  -5   1      565.14      570.40     18.02 o 
   7  -5   1     1762.84     1647.38     35.08 o 
   8  -5   1      945.93      985.86     43.08 o 
   9  -5   1      200.22      234.84     22.44 o 
  -8  -4   1      208.44      238.73     25.48 o 
  -7  -4   1      281.35      283.49     24.19 o 
  -6  -4   1      498.60      459.20     18.16 o 
  -5  -4   1      135.30      145.32     10.86 o 
  -4  -4   1      521.26      515.66     17.68 o 
  -3  -4   1     1415.84     1405.49     27.44 o 
  -2  -4   1      984.97     1029.30     20.87 o 
  -1  -4   1      912.83      772.33     16.25 o 
   0  -4   1      834.21      810.85     15.65 o 
   1  -4   1      991.98     1005.11     14.06 o 
   2  -4   1     1191.04     1076.78     19.82 o 
   3  -4   1     1529.28     1596.71     35.49 o 
   4  -4   1      158.55      122.41      7.17 o 
   5  -4   1     1152.22     1145.53     24.34 o 
   6  -4   1     1511.66     1510.12     31.77 o 
   7  -4   1     1168.95     1216.17     22.49 o 
   8  -4   1      817.19      802.74     25.03 o 
   9  -4   1      153.89      183.64     22.21 o 
  10  -4   1       12.68        1.97     13.53 o 
  -9  -3   1      224.68      274.25     27.46 o 
  -8  -3   1      196.82      178.00     22.72 o 
  -7  -3   1      178.60      150.77     19.40 o 
  -6  -3   1       35.20       28.73      7.46 o 
  -5  -3   1      254.11      206.60     20.38 o 
  -4  -3   1     1539.17     1823.96     45.44 o 
  -3  -3   1     3004.91     3114.38     64.28 o 
  -2  -3   1     2237.19     2465.53     51.53 o 
  -1  -3   1     2311.37     2022.71     42.74 o 
   0  -3   1     2211.03     2300.11     31.67 o 
   1  -3   1     2181.87     2085.07     29.98 o 
   2  -3   1       46.07       29.96      3.47 o 
   3  -3   1       87.44       77.31     13.50 o 
   4  -3   1     2816.74     3340.13     48.50 o 
   5  -3   1     2642.16     2810.19     44.41 o 
   6  -3   1     1965.68     1986.68     50.46 o 
   7  -3   1     1024.87     1037.14     44.65 o 
   8  -3   1      260.09      254.23     19.62 o 
  -9  -2   1      161.43      191.54     24.86 o 
  -8  -2   1       85.71       73.97     16.91 o 
  -7  -2   1        0.05       -5.19      7.72 o 
  -6  -2   1      255.47      344.78     19.34 o 
  -5  -2   1      979.98     1021.42     32.14 o 
  -4  -2   1     1614.13     1661.80     41.33 o 
  -3  -2   1     3684.04     3608.85     70.93 o 
  -2  -2   1      604.98      614.56     18.16 o 
  -1  -2   1     3601.63     3716.37     68.17 o 
   0  -2   1     1796.56     1834.50     36.59 o 
   1  -2   1      329.12      278.96      6.78 o 
   2  -2   1     3582.04     3628.18     47.18 o 
   3  -2   1     2158.23     2673.47     53.17 o 
   4  -2   1     5648.43     5802.00    106.56 o 
   5  -2   1     1365.12     1316.80     34.96 o 
   6  -2   1     1694.73     1644.46     30.84 o 
   7  -2   1      293.96      263.98     34.87 o 
   8  -2   1        0.60       -1.41      8.01 o 
   9  -2   1        5.78       -2.31      9.81 o 
  -9  -1   1       53.54       50.18     15.62 o 
  -8  -1   1        0.67       -8.46      8.46 o 
  -7  -1   1      179.63      170.17     15.05 o 
  -6  -1   1     1083.34     1073.57     34.90 o 
  -5  -1   1     2099.49     2275.58     53.96 o 
  -4  -1   1     2660.00     2756.97     58.98 o 
  -3  -1   1     1161.05     1260.93     30.90 o 
  -2  -1   1      808.10      818.61     20.80 o 
  -1  -1   1      653.08      631.65     15.56 o 
   0  -1   1        4.90        0.84      0.97 o 
   1  -1   1     5765.98     5328.81     64.64 o 
   2  -1   1    18655.72    20167.35    234.39 o 
   3  -1   1     7145.03     6978.80    121.62 o 
   4  -1   1     4184.75     4149.89     78.65 o 
   5  -1   1      725.56      768.13     20.58 o 
   6  -1   1      405.16      396.27     13.90 o 
   7  -1   1        0.94       -6.20      6.20 o 
   8  -1   1       51.66       56.38     12.91 o 
   9  -1   1      126.09      109.95     17.76 o 
  10  -1   1      232.75      195.09     22.50 o 
  -9   0   1        6.45       10.77     11.39 o 
  -7   0   1      439.71      512.25     14.81 o 
  -6   0   1     1124.64     1100.58     24.16 o 
  -5   0   1     3067.38     3059.32     39.50 o 
  -4   0   1     3492.92     3803.92     44.71 o 
  -2   0   1      240.07      208.45      8.85 o 
  -1   0   1      755.00      694.06     15.96 o 
   1   0   1    16222.70    17801.62    292.45 o 
   2   0   1      789.58      805.36     13.30 o 
   3   0   1      582.85      612.69     14.43 o 
   4   0   1     3149.37     3250.85     32.77 o 
   5   0   1       34.85       23.40      3.59 o 
   6   0   1      132.82      129.45      6.08 o 
   7   0   1       36.25       46.46     12.07 o 
   8   0   1      155.89      168.76     19.28 o 
   9   0   1      190.46      189.51     20.92 o 
 -10   1   1       16.41        7.39     12.46 o 
  -9   1   1      214.10      209.92     20.35 o 
  -7   1   1      893.85      894.74     19.80 o 
  -6   1   1      389.78      393.10     19.79 o 
  -5   1   1     2211.32     2413.32     55.93 o 
  -4   1   1     3954.43     3975.33     78.65 o 
  -3   1   1       83.92       89.25      7.39 o 
  -2   1   1      299.80      223.84      9.42 o 
  -1   1   1      546.22      504.52      8.80 o 
   1   1   1    15499.25    14227.73    234.66 o 
   2   1   1     6715.44     7560.60    140.59 o 
   3   1   1      143.50      103.41      5.02 o 
   4   1   1       98.45       34.83      7.39 o 
   5   1   1     1023.74     1042.11     22.41 o 
   6   1   1      843.63      850.30     33.66 o 
   7   1   1      204.50      157.20     16.91 o 
   8   1   1      247.79      232.19     20.52 o 
   9   1   1       71.56       75.89     17.53 o 
 -10   2   1      184.60      158.16     20.58 o 
  -7   2   1      897.50      753.72     30.50 o 
  -6   2   1      364.33      327.36     18.49 o 
  -5   2   1     1551.62     1743.05     44.88 o 
  -4   2   1      177.56      250.74     13.31 o 
  -3   2   1     2173.18     2364.44     50.07 o 
  -2   2   1     3205.49     3651.90     38.00 o 
  -1   2   1        7.41        9.71      1.28 o 
   0   2   1    24069.70    23868.93    277.47 o 
   1   2   1    13680.16    14063.46    536.90 o 
   2   2   1      409.25      276.77     26.50 o 
   3   2   1       79.66       80.97      7.36 o 
   4   2   1      560.87      559.65     16.91 o 
   5   2   1      937.13      959.89     21.90 o 
   6   2   1      940.90      850.07     35.52 o 
   7   2   1      425.27      440.74     27.63 o 
   8   2   1      202.55      217.64     22.44 o 
   9   2   1       30.03       25.26     15.39 o 
  -9   3   1      543.19      512.64     28.98 o 
  -8   3   1      411.91      405.73     24.47 o 
  -7   3   1      276.36      266.07     18.21 o 
  -6   3   1      200.06      198.87     14.66 o 
  -5   3   1      121.56      134.75     12.07 o 
  -4   3   1      534.39      549.85     13.85 o 
  -3   3   1     4355.45     4880.51    114.26 o 
  -2   3   1     7574.76     7619.57    108.34 o 
  -1   3   1     1893.57     1755.50     37.16 o 
   0   3   1     2083.05     1799.74     26.47 o 
   1   3   1     2355.23     2138.74     38.79 o 
   2   3   1      166.93      134.17      6.88 o 
   3   3   1       49.73       52.16      5.31 o 
   4   3   1      289.46      306.76     11.33 o 
   5   3   1      518.60      593.20     17.50 o 
   6   3   1      495.90      538.74     29.83 o 
   7   3   1      220.07      179.24     20.92 o 
   8   3   1       66.34       78.03     17.42 o 
  -9   4   1      419.64      417.35     26.67 o 
  -8   4   1      135.67      148.69     16.97 o 
  -7   4   1       25.16       15.79      6.57 o 
  -6   4   1       65.87       47.70     13.90 o 
  -5   4   1     2650.86     2823.97     63.60 o 
  -4   4   1     2607.28     2566.64     39.16 o 
  -3   4   1     8409.75     8073.13     91.99 o 
  -2   4   1     3025.04     3229.74     41.99 o 
  -1   4   1     1938.61     1912.50     28.91 o 
   0   4   1      207.24      168.08      6.87 o 
   1   4   1      283.47      263.50      9.02 o 
   2   4   1      435.95      354.13     11.25 o 
   3   4   1      734.63      593.53     15.97 o 
   4   4   1     1067.71      883.78     29.77 o 
   5   4   1      711.37      664.18     32.19 o 
   6   4   1      139.02      156.52     19.28 o 
   7   4   1       62.40       81.36     18.21 o 
   8   4   1        6.24      -11.22     11.22 o 
 -10   5   1      127.26      140.05     20.18 o 
  -9   5   1      139.43      143.77     19.28 o 
  -8   5   1       38.52       11.61      9.87 o 
  -7   5   1      199.46      157.06     10.95 o 
  -6   5   1      788.09      794.02     20.86 o 
  -5   5   1     2618.05     2806.73     44.57 o 
  -4   5   1     2683.46     2747.87     42.08 o 
  -3   5   1     2838.88     3046.78     35.30 o 
  -2   5   1     1215.52     1173.32     21.18 o 
  -1   5   1      660.22      629.21     25.17 o 
   0   5   1      282.41      205.13      8.43 o 
   1   5   1      873.06      864.63     18.94 o 
   2   5   1     1046.97      893.32     20.73 o 
   3   5   1      662.11      725.88     19.11 o 
   4   5   1      610.95      579.68     17.79 o 
   5   5   1      243.00      212.51     20.13 o 
   6   5   1      144.11      124.04     20.13 o 
   7   5   1        1.15      -12.97     12.97 o 
   8   5   1       12.93       -8.18     14.66 o 
 -10   6   1       24.65       22.89     13.14 o 
  -9   6   1        0.90       -4.23      9.81 o 
  -8   6   1      133.51      106.73     16.52 o 
  -7   6   1     1026.51     1103.11     41.61 o 
  -6   6   1     1556.92     1545.86     31.43 o 
  -5   6   1     2486.79     2378.60     40.15 o 
  -4   6   1     1279.91     1213.26     19.11 o 
  -3   6   1      798.55      681.57     12.87 o 
  -2   6   1      211.78      169.85      8.32 o 
  -1   6   1      264.74      289.17     13.11 o 
   0   6   1     1239.59     1045.48     22.15 o 
   1   6   1     1332.60     1297.00     26.32 o 
   2   6   1      462.07      410.60     15.98 o 
   3   6   1      320.90      361.76     14.32 o 
   4   6   1      158.20      166.11     18.32 o 
   5   6   1      149.74      126.07     18.83 o 
   6   6   1        0.54      -10.26     10.26 o 
   7   6   1       35.24       -0.51     12.86 o 
 -10   7   1        2.04       -6.15     10.21 o 
  -9   7   1       92.45       86.83     16.63 o 
  -8   7   1      265.16      278.19     22.33 o 
  -7   7   1     1055.26     1000.11     39.81 o 
  -6   7   1     2451.33     2413.89     65.18 o 
  -5   7   1     1369.21     1396.55     29.27 o 
  -4   7   1      463.92      478.69     11.52 o 
  -3   7   1        4.49       -1.91      3.19 o 
  -2   7   1     1079.38      962.33     32.81 o 
  -1   7   1     1778.87     1746.29    111.78 o 
   0   7   1     1140.50     1206.28     25.89 o 
   1   7   1      487.11      431.00     15.20 o 
   2   7   1      510.28      436.11     15.65 o 
   3   7   1      244.27      236.32     15.84 o 
   4   7   1       40.40       19.62     13.31 o 
   5   7   1        3.41      -10.88     10.88 o 
   6   7   1       21.55       -8.57     13.64 o 
  -9   8   1      162.06      131.93     19.00 o 
  -8   8   1      145.46      171.69     19.34 o 
  -7   8   1      530.23      570.19     30.45 o 
  -6   8   1      757.56      719.04     33.21 o 
  -5   8   1        4.26       -3.10      6.54 o 
  -4   8   1       13.38       -0.70      4.30 o 
  -3   8   1      393.09      376.64     21.88 o 
  -2   8   1     1260.95     1283.13     26.92 o 
  -1   8   1     1589.52     1523.09     31.04 o 
   0   8   1      807.67      810.37     30.11 o 
   1   8   1      411.90      407.53     15.77 o 
   2   8   1       77.15       79.12      9.33 o 
   3   8   1        7.95       -9.36      9.36 o 
   4   8   1        2.31      -10.71     10.71 o 
   5   8   1       42.56       35.97     16.58 o 
   6   8   1       22.81        7.56     13.98 o 
  -9   9   1      136.03      139.26     20.97 o 
  -8   9   1      136.14      141.12     19.06 o 
  -7   9   1      168.05      140.73     19.00 o 
  -6   9   1       16.76        1.01      8.40 o 
  -5   9   1      129.59      136.56     17.99 o 
  -4   9   1      173.05      132.44     16.75 o 
  -3   9   1     1364.19     1206.97     43.41 o 
  -2   9   1     1036.76     1179.91     41.89 o 
  -1   9   1      651.89      582.47     18.78 o 
   0   9   1      234.64      226.29     12.49 o 
   1   9   1      271.30      227.91     21.40 o 
   2   9   1        0.07       -6.82      6.82 o 
   3   9   1       18.84       19.90     13.25 o 
   4   9   1      162.31      172.03     23.51 o 
   5   9   1       82.79       73.13     18.21 o 
  -8  10   1       92.97       95.51     18.61 o 
  -7  10   1        0.54       -5.47      9.47 o 
  -6  10   1      156.12      181.05     21.54 o 
  -5  10   1      180.36      174.00     20.80 o 
  -4  10   1      214.68      212.96     19.23 o 
  -3  10   1      696.86      752.42     35.69 o 
  -2  10   1      353.25      302.04     22.38 o 
  -1  10   1       33.85       28.81      9.92 o 
   0  10   1      118.63       90.67      9.95 o 
   1  10   1       13.12       -0.82      8.23 o 
   2  10   1       43.38        7.33     12.12 o 
   3  10   1      113.04      108.82     20.24 o 
   4  10   1      114.93      109.55     21.26 o 
  -8  11   1        4.13       -4.91     10.99 o 
  -7  11   1       34.51       36.87     15.45 o 
  -6  11   1      284.40      284.79     25.32 o 
  -5  11   1      231.58      268.55     23.68 o 
  -4  11   1       43.43       65.23     14.49 o 
  -3  11   1      146.58      167.07     20.52 o 
  -2  11   1       94.42       99.63     16.58 o 
  -1  11   1        4.15       -9.19      9.19 o 
   0  11   1       20.60       16.52     11.95 o 
   1  11   1       56.61       54.30     15.39 o 
   2  11   1       68.27       99.68     18.66 o 
   3  11   1       76.48       62.64     18.04 o 
  -7  12   1       62.31       57.40     17.99 o 
  -6  12   1      209.06      285.86     26.73 o 
  -5  12   1      142.61      158.78     21.88 o 
  -4  12   1       22.56       37.89     12.86 o 
  -3  12   1       38.70       34.22     13.48 o 
  -2  12   1       19.46        1.86     11.61 o 
  -1  12   1       21.87       11.90     12.52 o 
   0  12   1       61.12       60.72     16.07 o 
  -5  13   1       42.72       41.27     16.52 o 
  -4  13   1        3.65       -3.66     10.37 o 
  -3  13   1        1.21      -11.11     11.11 o 
  -2  13   1        4.55       -6.88     11.73 o 
  -1  13   1       42.25       62.98     17.20 o 
   0 -13   2       45.55       67.71     17.93 o 
   1 -13   2       10.75        0.85     13.14 o 
   2 -13   2        9.00      -11.67     11.67 o 
   3 -13   2       30.60       17.14     13.70 o 
   4 -13   2      126.12      144.90     22.33 o 
   5 -13   2      116.04      180.65     25.60 o 
  -2 -12   2       57.75       63.15     16.52 o 
  -1 -12   2       62.09       91.06     17.14 o 
   0 -12   2       26.33       20.86     12.23 o 
   1 -12   2       10.60       -8.29     10.04 o 
   2 -12   2       48.35       35.92     15.00 o 
   3 -12   2      193.89      219.22     23.51 o 
   4 -12   2      332.43      347.26     28.64 o 
   5 -12   2      161.08      192.04     25.48 o 
   6 -12   2       30.83       17.20     12.80 o 
   7 -12   2        0.76       -3.38     11.56 o 
  -3 -11   2       32.72       33.72     14.55 o 
  -2 -11   2       47.12       70.65     15.00 o 
  -1 -11   2       22.33        5.53     11.73 o 
   0 -11   2       28.32       30.39     13.25 o 
   1 -11   2      136.09      145.63     19.34 o 
   2 -11   2      146.09      168.02     20.92 o 
   3 -11   2      443.26      494.88     30.78 o 
   4 -11   2      415.81      475.54     30.39 o 
   5 -11   2      202.41      221.75     19.14 o 
   6 -11   2        0.35       -0.24      7.35 o 
   7 -11   2       29.50       47.42     14.77 o 
   8 -11   2       62.94       63.60     18.38 o 
  -4 -10   2       13.18       11.67     13.93 o 
  -3 -10   2       27.21       11.33      8.43 o 
  -2 -10   2        5.63       -5.80      5.80 o 
  -1 -10   2       99.83      121.73     17.20 o 
   0 -10   2      175.26      143.32     16.01 o 
   1 -10   2      336.29      325.39     23.57 o 
   2 -10   2      746.71      807.67     36.25 o 
   3 -10   2      396.85      473.17     28.08 o 
   4 -10   2       71.69       76.24     24.16 o 
   5 -10   2       50.35       25.59     19.00 o 
   6 -10   2       12.06       -7.00      7.00 o 
   7 -10   2      129.53      126.81     28.70 o 
   8 -10   2      141.87      137.57     20.02 o 
  -5  -9   2       19.42      -13.76     13.76 o 
  -4  -9   2       23.74       -1.71      7.84 o 
  -3  -9   2        3.51       -6.36      6.36 o 
  -2  -9   2      190.78      187.11     13.01 o 
  -1  -9   2      444.10      424.71     16.98 o 
   0  -9   2      617.91      624.77     30.00 o 
   1  -9   2     1110.50     1090.15     39.97 o 
   2  -9   2      476.81      472.44     26.67 o 
   3  -9   2       51.93       30.39     10.21 o 
   4  -9   2      121.92      118.01     10.43 o 
   5  -9   2       32.33       11.38     10.04 o 
   6  -9   2      144.28      162.42     13.15 o 
   7  -9   2      547.11      519.38     21.43 o 
   8  -9   2      271.72      308.36     24.81 o 
   9  -9   2      117.20      134.75     19.96 o 
  -6  -8   2       19.29       -2.03     12.74 o 
  -5  -8   2        0.02      -11.11     11.11 o 
  -4  -8   2        4.94       -6.99      6.99 o 
  -3  -8   2      109.31      102.61     13.28 o 
  -2  -8   2      517.86      560.86     19.44 o 
  -1  -8   2     1508.14     1455.53     63.80 o 
   0  -8   2     1030.78     1006.52     24.26 o 
   1  -8   2      163.12      135.83      8.61 o 
   2  -8   2       50.94       41.05     10.71 o 
   3  -8   2        0.02       -3.59      3.59 o 
   4  -8   2      706.44      723.89     21.53 o 
   5  -8   2      364.62      462.77     17.44 o 
   6  -8   2      396.93      446.25     17.94 o 
   7  -8   2      722.94      773.92     25.10 o 
   8  -8   2      414.05      442.49     19.82 o 
   9  -8   2       48.64       24.64     12.52 o 
  -7  -7   2       33.99       30.22     16.69 o 
  -6  -7   2        0.19      -10.88     10.88 o 
  -5  -7   2       39.42       27.88     19.23 o 
  -4  -7   2       69.12       47.08      8.80 o 
  -3  -7   2      872.64      819.25     28.08 o 
  -2  -7   2      992.11      960.30     24.36 o 
  -1  -7   2     1110.49     1113.33     25.33 o 
   0  -7   2      325.43      357.38     13.33 o 
   1  -7   2       12.69        4.71      3.64 o 
   2  -7   2      163.79      107.38      6.05 o 
   3  -7   2      181.07      137.57      9.62 o 
   4  -7   2     1842.09     1770.72     41.55 o 
   5  -7   2      872.78      809.12     22.11 o 
   6  -7   2      171.85      177.13     11.41 o 
   7  -7   2      499.33      530.52     19.81 o 
   8  -7   2      222.58      228.58     14.12 o 
   9  -7   2       20.53       13.34      8.94 o 
  -7  -6   2        9.90      -10.49     10.49 o 
  -6  -6   2      114.40      101.21     17.82 o 
  -5  -6   2      247.67      226.11     13.71 o 
  -4  -6   2      484.98      502.48     18.53 o 
  -3  -6   2     2305.37     2310.38     41.76 o 
  -2  -6   2     2128.01     2069.15     48.91 o 
  -1  -6   2      408.31      422.94     13.98 o 
   0  -6   2        9.38       -0.21      3.58 o 
   1  -6   2     1161.87     1109.53     41.05 o 
   2  -6   2      460.47      421.62     14.21 o 
   3  -6   2     1124.10     1072.09     23.56 o 
   4  -6   2     2189.27     2150.12     37.96 o 
   5  -6   2     1019.71     1116.52     25.83 o 
   6  -6   2      133.76      125.59      9.62 o 
   7  -6   2      229.28      210.62     12.94 o 
   8  -6   2        2.34       -2.18      7.06 o 
   9  -6   2      169.85      139.49     20.58 o 
  -8  -5   2        1.22      -12.86     12.86 o 
  -7  -5   2       25.12       15.22     14.55 o 
  -6  -5   2      446.10      446.50     29.09 o 
  -5  -5   2      369.37      455.92     18.19 o 
  -4  -5   2      825.73      701.96     20.47 o 
  -3  -5   2     2925.85     3152.71     50.51 o 
  -2  -5   2      856.01      740.18     18.44 o 
  -1  -5   2       12.60       15.79      3.74 o 
   0  -5   2       39.31       23.89      3.62 o 
   1  -5   2     2190.81     2171.10     30.71 o 
   2  -5   2     1009.70      882.77     19.21 o 
   3  -5   2     3457.15     3757.17     54.49 o 
   4  -5   2     1966.07     1913.11     41.37 o 
   5  -5   2      739.63      669.74     37.47 o 
   6  -5   2        0.24       -3.84      3.84 o 
   7  -5   2       21.84       19.53      6.68 o 
   8  -5   2      370.45      370.24     17.46 o 
   9  -5   2      133.02      177.27     21.82 o 
  10  -5   2       84.36       68.90     18.10 o 
  -8  -4   2       21.43       -3.38     13.42 o 
  -7  -4   2      134.58      140.50     19.62 o 
  -6  -4   2      855.07      852.75     27.32 o 
  -5  -4   2      498.01      539.76     25.37 o 
  -4  -4   2      236.20      290.77     16.80 o 
  -3  -4   2        2.11       17.76      6.88 o 
  -2  -4   2       13.17       17.48      5.69 o 
  -1  -4   2        5.50       -0.68      2.93 o 
   0  -4   2     1698.95     1942.59     44.09 o 
   1  -4   2     1876.37     1695.08     20.93 o 
   2  -4   2     5181.00     5082.31     67.17 o 
   3  -4   2     9020.43     9319.57    118.85 o 
   4  -4   2     1198.88     1227.24     20.21 o 
   5  -4   2       39.37       32.41      3.95 o 
   6  -4   2      263.14      244.32      8.92 o 
   7  -4   2      529.87      501.02     18.04 o 
   8  -4   2      973.62     1019.44     42.91 o 
   9  -4   2      287.58      286.09     25.60 o 
  10  -4   2       56.72       56.49     17.82 o 
  -9  -3   2      129.13      108.82     19.73 o 
  -8  -3   2      237.21      282.54     25.65 o 
  -7  -3   2      447.12      473.06     29.21 o 
  -6  -3   2      700.55      826.05     32.59 o 
  -5  -3   2      254.26      278.81     17.42 o 
  -4  -3   2       35.58       46.91      8.34 o 
  -3  -3   2     1529.38     1557.10     39.64 o 
  -2  -3   2      202.76      175.75     10.54 o 
  -1  -3   2     2747.88     2563.02     52.77 o 
   0  -3   2     1685.72     1858.63     40.20 o 
   1  -3   2     7968.39     8554.37    206.53 o 
   2  -3   2     5554.43     5758.09    103.26 o 
   3  -3   2     2421.86     2645.46     30.44 o 
   4  -3   2      702.11      658.75     12.20 o 
   5  -3   2      168.28      142.73      6.52 o 
   6  -3   2      623.78      605.84     14.25 o 
   7  -3   2     1018.18     1015.85     24.26 o 
  10  -3   2       18.96       12.07     14.94 o 
  -9  -2   2      359.20      395.86     29.83 o 
  -8  -2   2      559.88      639.82     34.45 o 
  -7  -2   2      475.50      448.47     24.86 o 
  -6  -2   2      259.73      241.10     17.37 o 
  -5  -2   2      107.18      103.46     11.39 o 
  -4  -2   2      584.90      499.73     20.58 o 
  -3  -2   2     3094.93     3521.00     71.38 o 
  -2  -2   2     3893.04     3911.11     74.99 o 
  -1  -2   2     2001.57     1949.24     40.60 o 
   0  -2   2     3729.56     3403.57     56.44 o 
   1  -2   2     4320.69     4155.46     62.53 o 
   2  -2   2     1186.18     1263.25     15.82 o 
   3  -2   2      246.56      209.41      5.74 o 
   4  -2   2      448.42      421.89     11.02 o 
   5  -2   2     1997.21     1678.91     28.90 o 
   6  -2   2     1172.08     1113.56     23.81 o 
   7  -2   2     1054.15     1052.15     36.14 o 
   8  -2   2      303.80      338.35     22.05 o 
   9  -2   2       51.85       71.04     15.90 o 
  -9  -1   2      308.60      335.31     26.27 o 
  -8  -1   2      425.82      439.33     25.99 o 
  -7  -1   2       82.44       79.67     12.69 o 
  -6  -1   2        5.78       -5.47      5.98 o 
  -5  -1   2      386.77      398.63     19.56 o 
  -4  -1   2      681.03      624.32     22.55 o 
  -3  -1   2     4254.34     4145.49     80.46 o 
  -2  -1   2     6298.68     7312.47    128.66 o 
  -1  -1   2    10811.53    12466.81    209.40 o 
   0  -1   2     9675.44    10937.02    129.15 o 
   1  -1   2     2588.53     3141.28     48.00 o 
   2  -1   2      850.37      883.34     14.18 o 
   3  -1   2     1416.61     1345.03     21.24 o 
   4  -1   2     1505.12     1621.80     26.41 o 
   5  -1   2     2428.93     2512.11     39.05 o 
   6  -1   2     1431.36     1481.16     31.46 o 
   7  -1   2      849.41      811.62     32.42 o 
   8  -1   2       23.69       37.33     12.46 o 
   9  -1   2        0.06       -9.92      9.92 o 
  -8   0   2       25.31        4.79     10.21 o 
  -7   0   2       37.18       44.33      6.49 o 
  -6   0   2      632.09      643.00     17.00 o 
  -5   0   2     2791.05     2924.93     39.03 o 
  -4   0   2     1362.57     1427.17     22.01 o 
  -3   0   2     2763.34     2966.67     40.17 o 
  -2   0   2     2440.41     2323.06     27.67 o 
  -1   0   2    10945.64    11665.92    108.45 o 
   0   0   2      249.13      184.70      3.59 o 
   1   0   2        1.12        7.56      2.37 o 
   2   0   2       44.44      140.90      7.95 o 
   3   0   2     1672.17     1741.44     27.18 o 
   4   0   2     1722.06     1815.85     20.22 o 
   5   0   2     2386.06     2461.38     27.24 o 
   6   0   2      282.71      380.81     21.65 o 
   7   0   2      147.65      134.75     16.52 o 
   8   0   2       11.38       -4.23     10.09 o 
   9   0   2       22.56       14.49     12.69 o 
 -10   1   2      105.59      107.80     17.42 o 
  -8   1   2       64.72       56.07      7.40 o 
  -7   1   2      270.48      268.93     14.04 o 
  -5   1   2     2707.56     2620.19     60.78 o 
  -4   1   2     7323.55     7863.89    143.27 o 
  -3   1   2     4736.04     5090.62     95.23 o 
  -2   1   2       21.15       43.03      4.03 o 
  -1   1   2     3104.47     3152.72     58.02 o 
   0   1   2     2115.35     1841.24     38.23 o 
   1   1   2     4280.01     4273.31     77.36 o 
   2   1   2    18905.48    18901.19    312.41 o 
   3   1   2     1802.64     1899.66     28.42 o 
   4   1   2     6153.26     6149.13     79.89 o 
   5   1   2      940.58     1022.36     32.28 o 
   6   1   2        0.38       -5.36      7.72 o 
   7   1   2        6.89        1.07      8.80 o 
   8   1   2       42.02       30.84     13.02 o 
   9   1   2       63.65       47.47     16.13 o 
  -9   2   2      102.06      113.54     12.07 o 
  -8   2   2      231.26      206.33     10.42 o 
  -7   2   2      479.94      470.75     24.64 o 
  -6   2   2      722.56      733.87     28.53 o 
  -5   2   2      704.74      709.12     26.50 o 
  -4   2   2     8048.46     8911.24    160.91 o 
  -3   2   2      408.16      486.17     12.10 o 
  -2   2   2       21.84       16.96      1.58 o 
  -1   2   2       38.77       45.40      3.23 o 
   0   2   2      139.48      140.31     10.23 o 
   1   2   2    56146.98    55588.67    785.94 o 
   2   2   2     6861.00     7313.82     90.48 o 
   3   2   2     1747.47     1826.42     28.64 o 
   4   2   2     2923.67     3090.91     45.53 o 
   5   2   2       75.51       95.00     13.31 o 
   6   2   2      116.12      132.33     16.69 o 
   7   2   2      102.19      129.68     17.82 o 
   8   2   2       67.99       48.88     14.72 o 
   9   2   2       83.66       84.57     18.55 o 
  -9   3   2      340.22      323.13     24.47 o 
  -8   3   2      490.01      420.50     25.65 o 
  -7   3   2      524.12      513.76     25.77 o 
  -6   3   2      191.67      230.16     16.75 o 
  -5   3   2       42.87       34.51      7.61 o 
  -4   3   2      385.30      400.95     11.51 o 
  -3   3   2      355.49      478.43      9.04 o 
  -2   3   2     1132.38     1098.01     14.56 o 
  -1   3   2      321.85      251.86      8.96 o 
   0   3   2     3474.41     3562.30     59.74 o 
   1   3   2    16414.03    15187.62    179.76 o 
   2   3   2     1772.57     1653.41     26.80 o 
   3   3   2      186.49      151.41      8.63 o 
   4   3   2        3.15       43.13      9.47 o 
   5   3   2      272.28      251.13     20.13 o 
   6   3   2      551.30      599.51     32.08 o 
   7   3   2      297.00      301.31     25.15 o 
   8   3   2      144.29      152.74     22.10 o 
 -10   4   2      242.73      234.95     22.78 o 
  -9   4   2      574.45      549.68     30.84 o 
  -8   4   2      591.90      585.75     30.62 o 
  -7   4   2      341.15      387.94     25.65 o 
  -6   4   2      431.46      386.50     13.97 o 
  -5   4   2       59.60       47.51     16.86 o 
  -4   4   2      245.01      203.58      6.64 o 
  -3   4   2     1224.14     1086.69     15.91 o 
  -2   4   2     3159.40     2954.91     42.10 o 
  -1   4   2     3764.30     3804.77    142.36 o 
   0   4   2     2539.67     2350.93     39.61 o 
   1   4   2     3934.15     3903.90    119.70 o 
   2   4   2      437.10      453.27     12.72 o 
   3   4   2       97.87       87.65      6.79 o 
   4   4   2      503.51      420.28     23.45 o 
   5   4   2      718.29      667.73     31.69 o 
   6   4   2      474.64      424.17     27.29 o 
   7   4   2      252.41      285.86     24.58 o 
   8   4   2      155.04      168.42     24.92 o 
 -10   5   2      210.29      220.69     22.44 o 
  -9   5   2      459.18      446.95     28.92 o 
  -8   5   2      395.03      325.72     23.85 o 
  -7   5   2       76.86       50.74     12.52 o 
  -6   5   2        0.06       -1.23      3.83 o 
  -5   5   2      286.77      305.62     12.86 o 
  -4   5   2      939.32      947.63     15.82 o 
  -3   5   2     1359.35     1335.00     19.13 o 
  -2   5   2     4215.63     4468.32     80.63 o 
  -1   5   2     2057.52     1881.11     31.03 o 
   0   5   2      604.36      521.37     14.21 o 
   1   5   2      227.43      161.75      8.07 o 
   2   5   2      216.08      182.08      9.13 o 
   3   5   2      555.04      525.16     17.00 o 
   4   5   2      358.02      382.11     23.74 o 
   5   5   2      532.54      570.64     30.90 o 
   6   5   2      235.91      314.96     25.54 o 
   7   5   2      185.16      228.13     27.23 o 
 -10   6   2       99.77       80.18     18.21 o 
  -9   6   2      173.24      156.92     18.55 o 
  -8   6   2       93.82       76.06     14.32 o 
  -7   6   2       64.28       34.79     11.73 o 
  -6   6   2      227.07      220.52     18.44 o 
  -5   6   2      614.14      594.79     16.61 o 
  -4   6   2     2264.87     2356.35     30.69 o 
  -3   6   2     2453.59     2292.07     62.95 o 
  -2   6   2     2067.94     1812.40     31.30 o 
  -1   6   2      194.54      175.47      8.93 o 
   0   6   2       97.12       90.43      7.17 o 
   1   6   2      832.36      873.90     20.89 o 
   2   6   2      626.88      612.06     21.85 o 
   3   6   2      231.78      215.22     18.66 o 
   4   6   2      583.62      654.76     32.14 o 
   5   6   2      424.42      425.30     29.15 o 
   6   6   2      201.15      151.62     22.44 o 
   7   6   2        9.94       -5.64     14.38 o 
  -9   7   2       13.41       11.61     11.11 o 
  -8   7   2        0.15       -8.74      8.74 o 
  -7   7   2      164.02      131.14     17.70 o 
  -6   7   2      510.31      469.28     25.94 o 
  -5   7   2     1149.86     1224.17     41.84 o 
  -4   7   2     1213.04     1275.55     20.84 o 
  -3   7   2      333.69      351.46     12.64 o 
  -2   7   2      116.39       97.54     19.11 o 
  -1   7   2       31.13       12.35      7.67 o 
   0   7   2      145.46      161.77      9.63 o 
   1   7   2      661.15      582.96     17.72 o 
   2   7   2      183.76      172.02     10.45 o 
   3   7   2      551.18      552.56     30.00 o 
   4   7   2      213.22      286.14     23.23 o 
   5   7   2      134.88      143.44     22.10 o 
   6   7   2       21.98       -1.75     12.91 o 
  -9   8   2       17.61       10.04      9.81 o 
  -8   8   2       64.55       40.37     14.15 o 
  -7   8   2      190.73      186.01     19.17 o 
  -6   8   2     1038.46     1052.99     41.50 o 
  -5   8   2     1050.17      973.21     38.17 o 
  -4   8   2      149.85      110.06     14.72 o 
  -3   8   2       10.45        2.89      4.56 o 
  -2   8   2      163.89      113.32     12.43 o 
  -1   8   2      902.36      872.29     22.79 o 
   0   8   2      570.80      591.04     21.12 o 
   1   8   2      302.46      260.43     16.24 o 
   2   8   2      282.76      295.46     14.01 o 
   3   8   2      147.24      170.39     19.56 o 
   4   8   2       44.14       45.39     16.13 o 
   5   8   2        1.20      -10.32     13.31 o 
  -9   9   2       77.24       62.02     17.03 o 
  -8   9   2      148.08      145.07     19.51 o 
  -7   9   2      260.07      267.82     23.17 o 
  -6   9   2      862.53      859.83     38.51 o 
  -5   9   2      324.54      328.77     23.29 o 
  -4   9   2      102.08       94.16     15.90 o 
  -3   9   2       15.40       13.81      8.85 o 
  -2   9   2      348.54      353.09     15.00 o 
  -1   9   2      602.28      570.09     19.12 o 
   0   9   2      265.07      227.96     12.88 o 
   1   9   2      249.73      286.22     14.50 o 
   2   9   2      181.78      163.12     19.06 o 
   3   9   2       27.48       -5.53     10.94 o 
   4   9   2        0.01      -12.18     12.18 o 
   5   9   2       24.06        7.84     14.32 o 
  -8  10   2      176.98      218.43     22.83 o 
  -7  10   2      151.20      195.76     23.85 o 
  -6  10   2      140.43      119.19     18.55 o 
  -5  10   2        1.42        0.17      9.02 o 
  -4  10   2        4.45       -3.72      7.44 o 
  -3  10   2       35.74       50.18     11.90 o 
  -2  10   2      198.24      246.17     20.41 o 
  -1  10   2       66.34       53.06     12.69 o 
   0  10   2      141.39      160.57     12.51 o 
   1  10   2      175.21      176.83     13.41 o 
   2  10   2       14.23      -11.50     11.50 o 
   3  10   2        4.89      -12.46     12.46 o 
   4  10   2       14.40       14.15     15.28 o 
  -7  11   2       42.31       17.76     12.80 o 
  -6  11   2       12.27      -11.39     11.39 o 
  -5  11   2      149.68      165.71     21.20 o 
  -4  11   2       45.28       43.08     13.70 o 
  -3  11   2      125.42      132.27     18.32 o 
  -2  11   2      252.57      290.82     23.79 o 
  -1  11   2      136.29      181.22     21.48 o 
   0  11   2       48.69       54.13     14.43 o 
   1  11   2        9.41       -6.93     12.18 o 
   2  11   2        0.03      -12.12     12.12 o 
  -6  12   2       66.03       73.63     19.06 o 
  -5  12   2      160.29      198.58     22.72 o 
  -4  12   2       62.20       95.23     18.66 o 
  -3  12   2       75.23       78.77     15.67 o 
  -2  12   2      190.92      179.30     20.35 o 
  -1  12   2       40.25       33.27     15.17 o 
   0  12   2        0.32       -8.80     10.54 o 
  -4  13   2       39.56       25.49     13.31 o 
  -3  13   2       19.14       30.50     13.87 o 
  -2  13   2       34.57       26.61     14.72 o 
   0 -13   3       52.02       48.04     17.20 o 
   1 -13   3      127.62      148.74     22.44 o 
   2 -13   3       41.43       53.06     16.18 o 
   3 -13   3        2.19      -11.61     11.61 o 
   4 -13   3        0.06      -10.09     10.09 o 
   5 -13   3       34.02       27.12     17.14 o 
  -2 -12   3       69.24       71.49     16.24 o 
  -1 -12   3       48.94       34.34     13.98 o 
   0 -12   3       70.26       87.45     17.14 o 
   1 -12   3       89.07       94.50     18.16 o 
   2 -12   3        0.86       -7.10      9.47 o 
   3 -12   3       20.83       -1.64     10.99 o 
   4 -12   3       82.11      112.88     20.02 o 
   5 -12   3      167.53      211.33     24.08 o 
   6 -12   3       82.62      112.52     13.83 o 
  -3 -11   3       69.16       67.88     16.86 o 
  -2 -11   3       97.60      103.63     17.25 o 
  -1 -11   3      101.50       98.10     17.65 o 
   0 -11   3       75.98       87.39     17.25 o 
   1 -11   3        3.51       -4.85      7.95 o 
   2 -11   3       38.52       24.13     13.08 o 
   3 -11   3      194.31      193.06     20.52 o 
   4 -11   3      545.51      566.02     33.27 o 
   5 -11   3      418.18      478.59     23.51 o 
   6 -11   3       74.11       85.80     11.89 o 
   7 -11   3       24.36       27.41      9.30 o 
  -4 -10   3       96.98      122.23     14.23 o 
  -3 -10   3       35.16       51.88     20.97 o 
  -2 -10   3      118.83      119.81     18.04 o 
  -1 -10   3       73.69      112.37     16.13 o 
   0 -10   3        5.29       -8.63      8.63 o 
   1 -10   3       43.79       23.62     11.22 o 
   2 -10   3      286.26      248.20     21.09 o 
   3 -10   3      588.33      639.60     32.14 o 
   4 -10   3      631.67      633.59     28.08 o 
   5 -10   3      391.45      381.34     18.31 o 
   6 -10   3       71.18       71.27     10.98 o 
   7 -10   3        2.64       -6.95      6.95 o 
   8 -10   3       31.70       21.09      8.98 o 
  -5  -9   3      160.37      196.78     25.32 o 
  -4  -9   3       79.54       88.16     12.44 o 
  -3  -9   3       20.30       11.28      7.28 o 
  -2  -9   3       83.94       92.34     12.66 o 
  -1  -9   3       17.91        5.42      5.66 o 
   0  -9   3       35.58       57.96     12.86 o 
   1  -9   3      911.86      852.50     35.35 o 
   2  -9   3      693.72      711.60     31.97 o 
   3  -9   3      424.25      394.85     16.65 o 
   4  -9   3      154.33      185.24     12.42 o 
   5  -9   3      153.82      164.05     11.90 o 
   6  -9   3       58.17       40.90      9.23 o 
   7  -9   3       54.13       76.49     11.01 o 
   8  -9   3      133.85      158.18     14.81 o 
   9  -9   3       94.62      105.32     18.21 o 
  -6  -8   3      184.39      206.14     24.98 o 
  -5  -8   3      179.65      198.91     16.04 o 
  -4  -8   3       59.39       29.61     11.33 o 
  -3  -8   3      139.91      109.24     11.25 o 
  -2  -8   3       88.98       58.33      8.60 o 
  -1  -8   3      737.03      702.16     21.00 o 
   0  -8   3     1427.80     1280.42     27.76 o 
   1  -8   3      610.57      649.86     28.81 o 
   2  -8   3      910.61      868.11     33.77 o 
   3  -8   3      537.36      567.36     18.58 o 
   4  -8   3        1.15       -2.52      4.54 o 
   5  -8   3       42.94       44.31      8.02 o 
   6  -8   3        0.35       -5.84      5.84 o 
   7  -8   3      152.99      153.98     12.92 o 
   8  -8   3      230.26      252.22     15.81 o 
   9  -8   3       93.11      145.18     21.71 o 
  -7  -7   3      108.31      141.74     23.62 o 
  -6  -7   3      178.23      228.58     23.34 o 
  -5  -7   3       61.99       38.98     12.63 o 
  -4  -7   3       91.33      105.16     10.96 o 
  -3  -7   3       21.42        2.41      5.54 o 
  -2  -7   3      998.45      961.12     24.33 o 
  -1  -7   3     2414.56     2415.48     41.53 o 
   0  -7   3     2626.80     2680.72     43.08 o 
   1  -7   3     1060.79      944.73     19.85 o 
   2  -7   3      648.31      630.43     18.34 o 
   3  -7   3      167.03      137.70     16.30 o 
   4  -7   3       95.09       77.71      8.83 o 
   5  -7   3      824.78      753.35     21.75 o 
   6  -7   3       76.89       66.37     13.14 o 
   7  -7   3      415.15      417.40     18.00 o 
   8  -7   3      381.72      400.94     18.55 o 
   9  -7   3      139.79      152.58     21.93 o 
  -7  -6   3      150.85      199.49     23.91 o 
  -6  -6   3       87.20      108.88     25.12 o 
  -5  -6   3        1.59       -6.15      6.15 o 
  -4  -6   3       81.56       73.64      9.53 o 
  -3  -6   3      625.50      687.92     20.41 o 
  -2  -6   3     2268.36     2224.55     56.38 o 
  -1  -6   3     2833.70     3145.41     77.02 o 
   0  -6   3     2361.39     2266.68     36.36 o 
   1  -6   3      557.87      578.12     11.62 o 
   2  -6   3       24.55       35.40      9.53 o 
   3  -6   3       11.76        1.53      4.05 o 
   4  -6   3      339.16      287.06     12.34 o 
   5  -6   3     1626.73     1692.14     33.59 o 
   6  -6   3      380.63      430.19     16.37 o 
   7  -6   3      444.21      485.87     18.62 o 
   8  -6   3      501.06      450.96     19.25 o 
   9  -6   3       89.56       94.38     18.78 o 
  -8  -5   3       36.49       -3.33     13.93 o 
  -7  -5   3      138.61      139.88     22.10 o 
  -6  -5   3       23.58        3.52     13.56 o 
  -5  -5   3      271.90      361.81     23.06 o 
  -4  -5   3      696.70      710.87     29.83 o 
  -3  -5   3     1969.80     1772.26     48.38 o 
  -2  -5   3     4829.42     5048.62    101.71 o 
  -1  -5   3      158.46      167.46     12.29 o 
   0  -5   3      443.85      566.41     22.21 o 
   1  -5   3      520.73      545.53     14.74 o 
   2  -5   3     2668.65     2891.37     48.97 o 
   3  -5   3      418.56      406.09     13.27 o 
   4  -5   3     2402.77     2448.78     59.93 o 
   5  -5   3     2283.43     2409.38     41.86 o 
   6  -5   3      279.66      239.10     11.98 o 
   7  -5   3      135.66       92.95      9.70 o 
   8  -5   3      216.72      239.80     23.00 o 
   9  -5   3        0.12      -12.18     12.18 o 
  10  -5   3       30.89       25.82     14.43 o 
  -8  -4   3        0.64      -10.43     10.43 o 
  -7  -4   3       26.31        6.48     10.71 o 
  -6  -4   3      228.72      257.95     20.47 o 
  -5  -4   3     1707.50     1755.85     51.03 o 
  -4  -4   3      452.17      564.22     24.92 o 
  -3  -4   3     3167.89     3612.06     78.03 o 
  -2  -4   3     2983.11     3351.63     71.32 o 
  -1  -4   3      760.19      732.63     24.02 o 
   0  -4   3      128.70      130.19      9.36 o 
   1  -4   3     4719.08     4839.09     64.72 o 
   2  -4   3     3400.50     3487.02     49.68 o 
   3  -4   3     7273.89     7384.78     75.59 o 
   4  -4   3     4858.13     5381.63     57.93 o 
   5  -4   3      929.17      910.87     16.28 o 
   6  -4   3       97.50       97.92     12.80 o 
   7  -4   3       20.11       27.33      7.19 o 
   8  -4   3        1.61       -0.06     11.61 o 
   9  -4   3      193.55      189.56     23.62 o 
  10  -4   3       56.76       38.96     15.84 o 
  -9  -3   3        0.15        2.09     14.21 o 
  -7  -3   3      141.15      149.47     17.70 o 
  -6  -3   3     1749.98     1841.61     53.84 o 
  -5  -3   3     1484.27     1575.99     45.95 o 
  -4  -3   3     1411.17     1443.89     41.22 o 
  -3  -3   3     1131.25     1125.10     33.10 o 
  -2  -3   3     1774.60     1700.20     41.38 o 
  -1  -3   3        5.42       12.57      4.29 o 
   0  -3   3      945.06     1069.04     37.78 o 
   1  -3   3     3031.91     3242.99     38.82 o 
   2  -3   3     4171.64     4104.05     43.54 o 
   3  -3   3     4667.86     5021.59     53.05 o 
   4  -3   3     2663.60     2725.91     62.94 o 
   5  -3   3      414.47      353.46      9.70 o 
   6  -3   3       10.37        2.19      3.55 o 
   7  -3   3      178.10      150.07     23.15 o 
   8  -3   3      437.87      418.98     27.18 o 
   9  -3   3      354.95      401.95     30.16 o 
  10  -3   3       66.12       42.34     17.76 o 
  -8  -2   3      494.89      453.94     28.02 o 
  -7  -2   3      608.50      739.06     33.21 o 
  -6  -2   3     1263.75     1312.46     42.79 o 
  -5  -2   3     1764.28     1734.20     48.04 o 
  -4  -2   3      896.45      955.11     31.01 o 
  -3  -2   3      210.41      247.35     13.81 o 
  -2  -2   3      760.54      595.73     19.90 o 
  -1  -2   3      640.64      548.67     17.59 o 
   0  -2   3     4360.50     4805.14     59.86 o 
   1  -2   3     5250.65     5398.46     54.58 o 
   2  -2   3     2840.04     2971.36     32.64 o 
   3  -2   3     1512.87     1430.81     19.15 o 
   4  -2   3     1198.91     1199.62     21.20 o 
   5  -2   3        0.74       -0.63      3.05 o 
   6  -2   3      287.35      263.52     11.03 o 
   7  -2   3      651.83      647.72     28.47 o 
   8  -2   3      662.49      722.65     32.76 o 
  -8  -1   3      879.36      907.36     38.62 o 
  -7  -1   3      675.08      619.81     29.66 o 
  -6  -1   3      852.90      808.24     31.80 o 
  -5  -1   3      520.62      553.68     24.08 o 
  -4  -1   3       10.14        6.20      4.91 o 
  -3  -1   3     3448.25     3722.46     75.21 o 
  -2  -1   3     7041.50     8135.26    143.61 o 
  -1  -1   3     3665.51     3929.81     87.59 o 
   0  -1   3     2230.47     2587.68     28.10 o 
   1  -1   3     6988.33     8522.77    254.90 o 
   2  -1   3      693.14      685.12     12.01 o 
   3  -1   3      391.73      406.70      9.39 o 
   4  -1   3        4.06        4.71      3.04 o 
   5  -1   3      527.92      556.16     14.33 o 
   6  -1   3      936.53      931.49     33.38 o 
   7  -1   3      708.82      792.00     33.04 o 
   8  -1   3      524.74      577.30     29.88 o 
   9  -1   3      142.23      176.48     20.80 o 
  -9   0   3      358.78      306.16     24.36 o 
  -8   0   3      582.02      578.09     30.73 o 
  -7   0   3      609.57      562.98     16.51 o 
  -6   0   3      159.28      138.28      8.15 o 
  -5   0   3       17.88       20.09      4.26 o 
  -4   0   3      939.68      880.79     16.82 o 
  -3   0   3     2106.59     2344.20     30.47 o 
  -2   0   3    17615.91    18907.37    160.02 o 
  -1   0   3     5497.73     6010.04     47.39 o 
   0   0   3     8195.63     8044.06     78.35 o 
   1   0   3     6581.48     7154.43    123.03 o 
   2   0   3      566.67      596.47     18.66 o 
   3   0   3      618.96      611.32     33.86 o 
   4   0   3     2471.78     2774.20     27.72 o 
   5   0   3     2824.31     2624.25     62.36 o 
   6   0   3     1363.63     1328.93     42.79 o 
   7   0   3      607.99      590.83     28.81 o 
   8   0   3      170.42      164.08     20.18 o 
   9   0   3        1.32      -10.60     10.60 o 
  -9   1   3      336.60      321.87     14.73 o 
  -8   1   3      290.52      245.44     12.13 o 
  -7   1   3      178.72      187.59     17.59 o 
  -6   1   3       36.88       25.62     11.08 o 
  -5   1   3      905.58      910.18     31.40 o 
  -4   1   3     2110.55     2256.13     53.06 o 
  -3   1   3     2673.36     2296.84     50.74 o 
  -2   1   3     5531.80     5917.56     75.13 o 
  -1   1   3     3404.98     3630.17     47.50 o 
   0   1   3      752.20      801.45     13.74 o 
   1   1   3     1400.57     1392.52     32.70 o 
   2   1   3       68.41       38.79      6.20 o 
   3   1   3     4667.02     4478.99     88.35 o 
   4   1   3     2496.76     2461.97     41.86 o 
   5   1   3     2194.13     2092.79     55.25 o 
   6   1   3      897.74      978.23     37.32 o 
   7   1   3      183.35      169.83     17.25 o 
   8   1   3        9.89        2.99     10.88 o 
   9   1   3        4.92       -1.41     12.35 o 
  -9   2   3      205.11      181.07     11.70 o 
  -8   2   3        4.38       -3.64      5.25 o 
  -7   2   3        2.44        2.09      6.20 o 
  -6   2   3      434.34      436.18     22.44 o 
  -5   2   3     2103.70     2066.91     52.83 o 
  -4   2   3     4224.15     4748.95     95.12 o 
  -3   2   3     3619.87     4276.91     58.52 o 
  -2   2   3      515.94      486.80     11.66 o 
  -1   2   3       86.03       96.86     12.04 o 
   0   2   3     3481.81     3808.39     54.58 o 
   1   2   3     1573.25     1675.62     24.87 o 
   2   2   3     4590.07     5111.71     88.91 o 
   3   2   3      820.77      801.25     46.83 o 
   4   2   3       59.44       81.70     11.78 o 
   5   2   3      875.05      843.59     33.89 o 
   6   2   3        0.46        7.27     10.71 o 
   7   2   3       26.55       12.18     10.99 o 
   8   2   3        8.89       -9.19     10.88 o 
 -10   3   3       54.60       49.63      8.65 o 
  -8   3   3      250.95      186.86     18.94 o 
  -7   3   3      334.42      281.86     19.73 o 
  -6   3   3     1238.06     1291.71     42.17 o 
  -5   3   3     1436.96     1333.55     40.48 o 
  -4   3   3     4466.82     4459.83     49.26 o 
  -3   3   3     9158.76     9443.19     94.13 o 
  -2   3   3       92.39       74.86      5.04 o 
  -1   3   3      224.28      268.65      8.43 o 
   0   3   3      916.22      627.87     13.43 o 
   1   3   3     6591.69     6494.11     81.96 o 
   2   3   3    12794.54    11721.93    413.20 o 
   3   3   3       59.35       54.53      4.81 o 
   4   3   3      378.51      337.28     20.86 o 
   5   3   3       33.47       34.96     11.11 o 
   6   3   3      200.77      186.18     19.56 o 
   7   3   3      185.08      172.31     22.78 o 
   8   3   3       52.49       34.68     17.03 o 
 -10   4   3        0.71      -10.26     10.26 o 
  -9   4   3      158.49      136.11     19.56 o 
  -8   4   3      600.70      587.95     31.18 o 
  -7   4   3      688.88      761.89     33.72 o 
  -6   4   3     1301.71     1211.03     40.54 o 
  -5   4   3      383.75      361.46     11.70 o 
  -4   4   3     1898.59     1896.99     30.93 o 
  -3   4   3     2470.99     2878.52     33.38 o 
  -2   4   3      104.75      167.62     13.79 o 
  -1   4   3       77.98       89.57      5.63 o 
   0   4   3     1050.79     1039.20     36.00 o 
   1   4   3     5872.73     5578.02     73.35 o 
   2   4   3     5223.84     5088.37    112.85 o 
   3   4   3      404.64      301.98     10.50 o 
   4   4   3      102.79       81.02     13.93 o 
   5   4   3       10.12       -7.95      7.95 o 
   6   4   3      120.49      124.66     18.44 o 
   7   4   3      102.38      134.25     21.37 o 
   8   4   3       68.21       72.06     19.96 o 
 -10   5   3       55.52       33.55     13.93 o 
  -9   5   3      397.05      384.31     27.40 o 
  -8   5   3      681.19      666.72     33.55 o 
  -7   5   3      623.78      567.99     28.87 o 
  -6   5   3      395.24      421.35     23.34 o 
  -5   5   3      150.24      106.44     12.01 o 
  -4   5   3        0.01       -2.06      2.06 o 
  -3   5   3        1.30       -0.95      2.93 o 
  -2   5   3     1265.14     1368.96     27.23 o 
  -1   5   3     3949.34     3676.45     52.79 o 
   0   5   3     1630.65     1513.16     41.95 o 
   1   5   3     1685.49     1790.24     31.32 o 
   2   5   3     1337.77     1268.54     25.34 o 
   3   5   3       55.41       37.83     10.21 o 
   4   5   3       15.49       -2.93      8.96 o 
   5   5   3       64.93       42.23     12.46 o 
   6   5   3       95.80      103.01     19.40 o 
   7   5   3      130.27      156.86     24.30 o 
 -10   6   3      102.38       92.97     18.21 o 
  -9   6   3      389.68      398.29     27.68 o 
  -8   6   3      562.12      514.89     29.71 o 
  -7   6   3      242.19      275.60     21.76 o 
  -6   6   3      162.72      136.11     16.46 o 
  -5   6   3       57.17       67.51      7.36 o 
  -4   6   3      359.24      328.42     15.03 o 
  -3   6   3     1182.90     1192.05     24.90 o 
  -2   6   3     3744.58     3494.72     52.25 o 
  -1   6   3     2153.38     2091.12     35.80 o 
   0   6   3     1248.94     1159.37     24.52 o 
   1   6   3      577.67      512.11     15.67 o 
   2   6   3        0.05       -2.60      9.02 o 
   3   6   3       26.07        7.05      8.46 o 
   4   6   3       99.60       68.50     14.55 o 
   5   6   3      198.15      206.48     23.12 o 
   6   6   3      202.40      221.59     27.01 o 
   7   6   3       33.58       30.95     16.52 o 
  -9   7   3      204.66      191.31     20.47 o 
  -8   7   3      217.89      212.45     21.20 o 
  -7   7   3      106.46       86.10     14.94 o 
  -6   7   3       28.61        2.59      7.39 o 
  -5   7   3       88.01       97.86     14.52 o 
  -4   7   3     1003.60     1008.04     23.90 o 
  -3   7   3     1922.92     1848.98     35.49 o 
  -2   7   3     1446.72     1281.92     64.33 o 
  -1   7   3      877.36      888.37     21.97 o 
   0   7   3      167.89      171.80     12.49 o 
   1   7   3        2.25       -0.85      4.32 o 
   2   7   3       80.43       58.69     12.97 o 
   3   7   3      130.80      111.19     17.70 o 
   4   7   3      153.58      194.13     21.65 o 
   5   7   3      172.70      210.09     24.19 o 
   6   7   3       45.93       19.62     16.35 o 
  -9   8   3       55.09       42.63     14.55 o 
  -8   8   3       29.16       23.23     12.63 o 
  -7   8   3        0.90       -8.06      8.06 o 
  -6   8   3      437.14      430.65     26.22 o 
  -5   8   3      766.07      766.23     34.22 o 
  -4   8   3     1806.37     1686.57     67.91 o 
  -3   8   3      964.29      944.88     23.66 o 
  -2   8   3      835.94      706.88     32.84 o 
  -1   8   3      199.45      181.83     11.50 o 
   0   8   3        1.66       -4.39      4.39 o 
   1   8   3      129.33      101.61      9.28 o 
   2   8   3      287.79      254.51     21.76 o 
   3   8   3      137.05      165.99     19.11 o 
   4   8   3      168.79      210.09     25.09 o 
   5   8   3       48.86       66.36     17.59 o 
  -9   9   3        0.39        7.78     10.71 o 
  -8   9   3        9.67       -7.95      9.53 o 
  -7   9   3       62.81       41.27     13.14 o 
  -6   9   3      464.66      487.04     29.04 o 
  -5   9   3     1094.85     1130.40     43.75 o 
  -4   9   3      844.16      756.53     34.17 o 
  -3   9   3      207.98      225.98     19.11 o 
  -2   9   3      103.27       99.64     16.01 o 
  -1   9   3       48.71       47.16      7.93 o 
   0   9   3       98.32      105.88     10.54 o 
   1   9   3      120.35      137.80     18.16 o 
   2   9   3      204.57      230.61     22.67 o 
   3   9   3      130.93      116.71     20.35 o 
   4   9   3       49.37       36.09     16.86 o 
  -8  10   3       91.18       84.69     19.11 o 
  -7  10   3      110.84      102.62     17.82 o 
  -6  10   3      284.29      327.70     25.60 o 
  -5  10   3      495.38      457.78     28.64 o 
  -4  10   3       35.37       44.71     13.48 o 
  -3  10   3       12.74        0.90      7.72 o 
  -2  10   3       75.97       81.53     13.93 o 
  -1  10   3      342.26      350.98     26.19 o 
   0  10   3      295.49      345.90     17.10 o 
   1  10   3      317.87      363.61     27.35 o 
   2  10   3      129.21      143.83     21.82 o 
   3  10   3       32.66       25.09     15.73 o 
  -7  11   3      125.13      140.00     21.76 o 
  -6  11   3      120.78      163.23     22.83 o 
  -5  11   3       25.33       31.69     14.15 o 
  -4  11   3        1.79       -2.93     10.54 o 
  -3  11   3        0.19       -7.95      7.95 o 
  -2  11   3      185.92      158.50     18.27 o 
  -1  11   3      305.17      372.52     26.44 o 
   1  11   3       91.94      113.27     19.56 o 
   2  11   3       67.88       40.14     16.46 o 
  -6  12   3        9.41        2.59     12.01 o 
  -5  12   3       12.73       12.07     12.74 o 
  -4  12   3       34.37       29.77     13.87 o 
  -3  12   3       16.61       19.73     13.19 o 
  -2  12   3      120.19      169.49     19.51 o 
  -1  12   3      120.19      172.82     21.88 o 
   1 -13   4       74.64       82.94     19.45 o 
   2 -13   4      104.43      142.76     21.99 o 
   3 -13   4       45.82       35.86     14.49 o 
   4 -13   4       51.07       38.17     15.00 o 
  -1 -12   4       38.54       38.79     15.22 o 
   0 -12   4       36.99       46.40     14.77 o 
   1 -12   4      134.73      169.94     19.96 o 
   2 -12   4      224.10      249.44     24.41 o 
   3 -12   4       24.19       36.37     14.77 o 
   4 -12   4        4.50       -6.15     11.90 o 
   5 -12   4        5.29        4.72      8.16 o 
   6 -12   4       65.65       68.61     11.78 o 
  -3 -11   4        5.67       -0.11     11.90 o 
  -2 -11   4      164.77      175.02     22.78 o 
  -1 -11   4      100.95      162.22     21.20 o 
   0 -11   4      161.75      150.88     19.79 o 
   1 -11   4      196.88      175.97     19.00 o 
   2 -11   4      162.43      150.04     21.14 o 
   3 -11   4        0.48       -8.12      8.12 o 
   4 -11   4       18.28        4.97      7.91 o 
   5 -11   4      148.73      182.65     15.88 o 
   6 -11   4      157.42      175.66     15.72 o 
   7 -11   4      135.17      163.36     15.91 o 
  -4 -10   4       11.58        4.01      8.78 o 
  -3 -10   4      142.98      172.76     14.26 o 
  -2 -10   4      135.16      156.69     18.38 o 
  -1 -10   4      254.04      237.09     21.88 o 
   0 -10   4      276.49      306.89     22.89 o 
   1 -10   4      273.27      267.14     22.38 o 
   2 -10   4        1.90       -7.33      7.33 o 
   3 -10   4      107.74      111.30     18.16 o 
   4 -10   4      330.61      369.71     22.19 o 
   5 -10   4      507.08      488.24     20.72 o 
   6 -10   4      238.91      252.03     16.00 o 
   7 -10   4       80.10       72.53     11.62 o 
   8 -10   4       37.24       22.21      9.94 o 
  -5  -9   4       64.39       59.55     11.27 o 
  -4  -9   4      243.58      311.62     26.19 o 
  -3  -9   4      141.49      160.25     13.07 o 
  -2  -9   4      137.37      142.23     19.00 o 
  -1  -9   4      410.15      380.75     25.26 o 
   0  -9   4      256.90      251.98     20.92 o 
   1  -9   4       15.21        7.05      8.06 o 
   2  -9   4      294.60      269.06     20.07 o 
   3  -9   4      205.75      183.14     12.71 o 
   4  -9   4      812.46      843.97     25.50 o 
   5  -9   4      964.52     1112.19     30.64 o 
   6  -9   4      524.60      605.18     22.74 o 
   7  -9   4       32.69       24.63      9.56 o 
   8  -9   4        2.46       -7.88      7.88 o 
  -6  -8   4      100.04       96.41     19.96 o 
  -5  -8   4      260.09      322.42     18.48 o 
  -4  -8   4      307.41      271.18     20.66 o 
  -3  -8   4      121.99      105.58     15.17 o 
  -2  -8   4      254.83      239.22     13.18 o 
  -1  -8   4       38.79       26.10      6.64 o 
   0  -8   4      235.90      196.76     10.52 o 
   1  -8   4      220.83      215.67     16.86 o 
   2  -8   4      719.62      678.98     20.87 o 
   3  -8   4      922.89      909.52     24.84 o 
   4  -8   4      816.11      872.54     24.62 o 
   5  -8   4      443.20      423.24     17.62 o 
   6  -8   4      314.39      269.53     14.87 o 
   7  -8   4        5.33       -7.04      7.04 o 
   8  -8   4       97.92      113.86     13.33 o 
   9  -8   4      130.09      164.87     21.93 o 
  -7  -7   4       38.80       44.54     17.48 o 
  -6  -7   4      200.38      217.87     16.13 o 
  -5  -7   4      361.40      378.56     18.97 o 
  -4  -7   4      207.74      205.49     20.83 o 
  -3  -7   4      119.08      116.72     10.31 o 
  -2  -7   4        0.12       -5.86      5.86 o 
  -1  -7   4      608.73      569.30     17.87 o 
   0  -7   4      723.23      779.99     19.24 o 
   1  -7   4      947.29      923.59     19.64 o 
   2  -7   4     1698.79     1667.20     33.24 o 
   3  -7   4     1505.95     1502.42     50.26 o 
   4  -7   4      277.08      241.15     12.32 o 
   5  -7   4       10.61        4.33      5.71 o 
   6  -7   4        4.31       -4.20      4.94 o 
   7  -7   4       16.22        6.88      6.48 o 
   8  -7   4      347.18      384.47     27.91 o 
   9  -7   4      225.88      256.77     25.77 o 
  -7  -6   4      102.17       95.91     20.35 o 
  -6  -6   4      247.12      244.29     24.13 o 
  -5  -6   4      237.81      242.45     20.80 o 
  -4  -6   4      114.13      101.54     15.62 o 
  -3  -6   4       11.41       -2.26      6.77 o 
  -2  -6   4      308.96      332.60     19.34 o 
  -1  -6   4     1735.46     1661.24     46.46 o 
   0  -6   4     3146.26     3041.64     69.69 o 
   1  -6   4     1526.14     1393.53     50.66 o 
   2  -6   4      734.94      719.75     25.60 o 
   3  -6   4      283.59      296.56     18.83 o 
   4  -6   4       25.80       15.96      5.19 o 
   5  -6   4      416.15      421.55     15.97 o 
   6  -6   4      362.80      404.60     16.22 o 
   7  -6   4      150.38      159.25     11.41 o 
   8  -6   4      449.25      428.28     29.43 o 
   9  -6   4      238.83      214.54     23.96 o 
  -8  -5   4       54.72       36.37     15.79 o 
  -7  -5   4      157.22      153.59     20.58 o 
  -6  -5   4      134.82      139.43     17.65 o 
  -5  -5   4       70.72       58.47     12.46 o 
  -4  -5   4      197.29      208.39     17.65 o 
  -3  -5   4      170.60      140.45     13.31 o 
  -2  -5   4     1696.39     1734.48     47.19 o 
  -1  -5   4     2031.78     1984.03     49.84 o 
   0  -5   4     4218.70     4113.30     84.69 o 
   1  -5   4     2284.51     2342.66     38.65 o 
   2  -5   4        9.02       -4.51      4.51 o 
   3  -5   4       16.49        3.30      3.68 o 
   4  -5   4        0.62       -3.24      3.24 o 
   5  -5   4     1637.18     1561.44     31.54 o 
   6  -5   4     1065.74     1049.08     25.76 o 
   7  -5   4      139.66      143.72     18.55 o 
   8  -5   4      404.28      438.09     29.60 o 
   9  -5   4      246.98      241.77     25.37 o 
  -7  -4   4      166.07      182.35     21.20 o 
  -6  -4   4      150.63      139.38     15.79 o 
  -5  -4   4      398.09      383.29     23.23 o 
  -4  -4   4     1364.28     1378.71     42.68 o 
  -3  -4   4      896.26      838.46     29.88 o 
  -2  -4   4     4635.36     5131.95    102.28 o 
  -1  -4   4     6184.12     6843.88    127.87 o 
   0  -4   4     1801.88     1741.71     33.01 o 
   1  -4   4      551.04      564.04     20.55 o 
   2  -4   4      348.16      536.36      9.77 o 
   3  -4   4      472.00      427.76      8.90 o 
   4  -4   4      313.50      325.32      8.76 o 
   5  -4   4     1248.26     1318.93     21.01 o 
   6  -4   4      434.06      401.39     14.92 o 
   7  -4   4      165.52      173.27     17.42 o 
   8  -4   4      392.76      386.73     27.74 o 
   9  -4   4       36.98       32.93     15.00 o 
  -8  -3   4        0.31       -3.38     10.04 o 
  -7  -3   4       84.63       88.69     16.29 o 
  -6  -3   4        9.11       18.49      9.98 o 
  -5  -3   4      870.88      943.10     35.07 o 
  -4  -3   4     1122.01     1311.11     39.97 o 
  -3  -3   4      964.03      797.13     28.02 o 
  -2  -3   4    10819.25    11167.59    197.45 o 
  -1  -3   4     2129.63     2213.95     49.79 o 
   0  -3   4       41.74       23.49      3.39 o 
   1  -3   4       20.54        0.57      1.65 o 
   2  -3   4     4364.84     4508.43     48.07 o 
   3  -3   4     1211.53     1245.55     17.96 o 
   4  -3   4     2018.65     2088.81     27.37 o 
   5  -3   4      946.28      972.46     17.40 o 
   6  -3   4      352.71      352.14     14.15 o 
   7  -3   4       56.33       48.83     12.40 o 
   8  -3   4       10.61       -6.26     11.33 o 
   9  -3   4       39.89       30.11     14.32 o 
  -8  -2   4       16.96        9.58     11.11 o 
  -7  -2   4      158.03      150.83     17.70 o 
  -6  -2   4      200.36      235.12     18.21 o 
  -5  -2   4     2015.83     1839.46     51.31 o 
  -4  -2   4      891.25      936.22     31.80 o 
  -3  -2   4     1119.74     1260.87     35.86 o 
  -2  -2   4      210.74      305.60     14.43 o 
  -1  -2   4       75.99       82.88      5.72 o 
   0  -2   4     1162.95     1257.26     16.96 o 
   1  -2   4     1551.81     1509.34     19.06 o 
   2  -2   4     2043.13     2037.02     24.65 o 
   3  -2   4     2528.95     2499.08     36.33 o 
   4  -2   4     4903.46     4882.80     53.75 o 
   5  -2   4     1436.69     1454.63     31.77 o 
   6  -2   4      260.73      239.74     16.52 o 
   7  -2   4        9.45       -8.23      8.23 o 
   8  -2   4       86.41       69.74     14.43 o 
  -9  -1   4        8.04       -1.92     11.33 o 
  -8  -1   4      281.89      262.86     22.27 o 
  -7  -1   4      960.11      984.32     39.19 o 
  -6  -1   4      952.29     1049.66     38.06 o 
  -5  -1   4     3072.63     3137.72     73.35 o 
  -4  -1   4     1424.53     1278.80     37.66 o 
  -3  -1   4       55.77       36.87      6.99 o 
  -2  -1   4     1779.69     1870.02     43.25 o 
  -1  -1   4      338.50      378.20      7.76 o 
   0  -1   4     1901.32     2160.54     24.95 o 
   1  -1   4     3429.97     3839.61     40.70 o 
   2  -1   4     2503.17     2515.97     29.01 o 
   3  -1   4      702.02      681.40     13.04 o 
   4  -1   4     1940.75     2085.30     31.56 o 
   5  -1   4      819.25      788.16     28.70 o 
   6  -1   4        0.06       -4.85      6.77 o 
   7  -1   4      143.87      128.95     16.63 o 
   8  -1   4      272.05      246.90     21.59 o 
   9  -1   4      293.79      297.70     24.47 o 
  -9   0   4       14.64       14.94     12.07 o 
  -8   0   4      702.45      728.01     35.30 o 
  -7   0   4     1471.61     1468.18     28.92 o 
  -6   0   4     1823.59     1846.20     31.42 o 
  -5   0   4     1829.80     1922.45     30.56 o 
  -4   0   4      442.85      509.71     12.69 o 
  -3   0   4      200.16      286.85      8.54 o 
  -2   0   4     6286.45     6883.62     62.99 o 
  -1   0   4     2041.46     2026.71     18.85 o 
   0   0   4     2435.45     2324.86     26.27 o 
   1   0   4      690.98      560.58     10.59 o 
   2   0   4     2581.76     2353.89     50.35 o 
   3   0   4     1740.45     1675.62     41.50 o 
   4   0   4      924.35      884.37     22.58 o 
   5   0   4       78.89       65.35     11.78 o 
   6   0   4      265.57      196.72     17.65 o 
   7   0   4      245.59      219.28     19.79 o 
   8   0   4      368.07      345.18     25.37 o 
   9   0   4      170.91      182.12     22.78 o 
 -10   1   4       38.61       50.63     15.34 o 
  -9   1   4      262.51      243.81     40.88 o 
  -8   1   4      794.86      719.93     20.79 o 
  -7   1   4     1407.99     1514.65     29.53 o 
  -6   1   4      716.95      656.02     17.26 o 
  -4   1   4      145.44      136.56     12.63 o 
  -3   1   4     2260.28     2330.87     36.97 o 
  -2   1   4     5117.30     5439.29     71.14 o 
  -1   1   4     8196.99     8718.64     86.09 o 
   0   1   4        6.08        8.24      2.82 o 
   1   1   4     4963.26     5099.42     45.67 o 
   2   1   4      863.05     1256.31     33.83 o 
   3   1   4     1922.55     1857.62     46.80 o 
   4   1   4      216.55      176.14     15.22 o 
   5   1   4      209.13      250.85     18.21 o 
   6   1   4      291.60      281.41     21.37 o 
   7   1   4      266.79      297.59     22.27 o 
   8   1   4      156.89      203.71     21.54 o 
   9   1   4       34.44       42.34     16.07 o 
 -10   2   4      144.44      150.89     12.42 o 
  -9   2   4      541.36      535.02     18.82 o 
  -8   2   4      665.42      628.20     21.40 o 
  -7   2   4      376.51      364.46     23.34 o 
  -6   2   4        0.40       -5.92      5.92 o 
  -5   2   4      627.71      657.81     27.23 o 
  -4   2   4     4726.20     5298.33     73.57 o 
  -3   2   4     1960.22     2098.15     34.51 o 
  -2   2   4     4453.18     4752.85     99.94 o 
  -1   2   4     3305.82     3313.65     45.85 o 
   0   2   4     5939.40     5698.82     72.23 o 
   1   2   4      334.53      288.19     11.70 o 
   2   2   4       99.83       91.06     10.09 o 
   3   2   4      204.36      184.60     14.32 o 
   4   2   4     1104.34      943.16     33.83 o 
   5   2   4      448.92      435.61     25.03 o 
   6   2   4      878.64      855.26     37.55 o 
   7   2   4      131.49      190.46     19.85 o 
   8   2   4       52.28       53.73     16.41 o 
 -10   3   4      165.25      191.84     14.00 o 
  -9   3   4      472.11      484.29     17.64 o 
  -8   3   4      201.57      185.50     18.89 o 
  -7   3   4        1.18       -7.10      7.10 o 
  -6   3   4      139.99      102.84     14.21 o 
  -5   3   4     2420.19     2555.29     63.60 o 
  -4   3   4     3793.77     3646.68     41.74 o 
  -3   3   4     4778.60     5017.19     68.88 o 
  -2   3   4     4131.31     4087.64     56.85 o 
  -1   3   4      797.88      870.74     20.80 o 
   0   3   4      501.17      581.34     13.33 o 
   1   3   4       33.81       17.87      8.06 o 
   2   3   4     1617.23     1499.29     24.52 o 
   3   3   4     2292.22     2369.85     59.93 o 
   4   3   4      518.25      509.93     26.16 o 
   5   3   4     1060.28     1067.14     40.82 o 
   6   3   4      703.56      698.24     35.52 o 
   7   3   4       41.57       43.98     14.83 o 
   8   3   4       20.84        7.05     14.26 o 
 -10   4   4      102.67       90.15     10.39 o 
  -9   4   4      130.55      103.35     19.00 o 
  -8   4   4       23.98        2.42     10.09 o 
  -7   4   4      231.04      230.38     19.17 o 
  -6   4   4      446.37      431.72     23.91 o 
  -5   4   4     1168.17     1211.97     35.69 o 
  -4   4   4      659.27      676.60     19.93 o 
  -3   4   4     5229.13     5487.93     74.87 o 
  -2   4   4      754.67      857.50     18.92 o 
  -1   4   4      165.75      168.81      7.83 o 
   0   4   4       53.67       67.13      5.52 o 
   1   4   4      749.66      538.79     13.90 o 
   2   4   4     4455.07     4431.50     61.10 o 
   3   4   4     1837.72     1943.88     54.58 o 
   4   4   4      125.01      169.32     17.65 o 
   5   4   4      453.87      503.62     29.77 o 
   6   4   4       30.02       44.99     14.72 o 
   7   4   4        0.03       -9.58     13.36 o 
 -10   5   4       18.27        7.61     11.11 o 
  -9   5   4       33.80       22.10     11.67 o 
  -8   5   4      400.19      420.11     27.91 o 
  -7   5   4      837.82      794.76     35.52 o 
  -6   5   4      627.59      643.77     29.94 o 
  -5   5   4      512.14      494.96     16.44 o 
  -4   5   4      329.40      287.11     16.04 o 
  -3   5   4     1493.59     1603.03     30.33 o 
  -2   5   4       30.94        7.05      3.98 o 
  -1   5   4     1099.45     1233.36     24.54 o 
   0   5   4      901.51      797.19     18.58 o 
   1   5   4     1230.72     1255.24     60.02 o 
   2   5   4     3838.66     3538.13     89.22 o 
   3   5   4      843.20      752.25     32.98 o 
   4   5   4       87.59       88.80     15.22 o 
   5   5   4       41.38       45.61     13.42 o 
   6   5   4        4.45      -10.37     10.37 o 
   7   5   4       84.61       82.71     20.69 o 
  -9   6   4      282.39      247.52     22.95 o 
  -8   6   4      756.77      739.23     37.04 o 
  -7   6   4      777.82      813.03     36.14 o 
  -6   6   4      547.63      541.79     28.08 o 
  -5   6   4      739.28      797.13     21.67 o 
  -4   6   4       11.20        8.14      4.39 o 
  -3   6   4       18.63        9.03      4.83 o 
  -2   6   4      362.69      342.22     17.03 o 
  -1   6   4      924.27      824.16     20.24 o 
   0   6   4      932.54      820.74     20.00 o 
   1   6   4      678.85      695.47     18.58 o 
   2   6   4      798.82      848.94     35.01 o 
   3   6   4      304.08      241.21     20.58 o 
   4   6   4        0.22       -7.67     10.49 o 
   5   6   4        0.17      -10.37     10.37 o 
   6   6   4       84.58       85.25     20.41 o 
  -9   7   4      258.68      259.65     24.58 o 
  -8   7   4      572.80      549.17     32.25 o 
  -7   7   4      567.72      491.38     28.81 o 
  -6   7   4      272.48      297.62     14.23 o 
  -5   7   4       58.45       34.50      8.40 o 
  -4   7   4      105.94       98.36     14.35 o 
  -3   7   4      600.75      606.69     18.36 o 
  -2   7   4     1003.61      990.62     23.78 o 
  -1   7   4     1189.08     1207.50     26.87 o 
   0   7   4      635.27      596.39     22.81 o 
   1   7   4      267.21      277.56     15.05 o 
   2   7   4      220.34      172.82     18.21 o 
   3   7   4       11.52       -0.96     10.77 o 
   4   7   4       65.81       28.25     14.72 o 
   5   7   4       64.15       65.12     17.48 o 
   6   7   4       73.60       63.66     19.28 o 
  -9   8   4      114.06       95.29     17.70 o 
  -8   8   4      274.62      246.56     23.40 o 
  -7   8   4      197.60      198.19     20.07 o 
  -6   8   4        8.70       -8.40      8.40 o 
  -5   8   4       69.82       55.37     12.80 o 
  -4   8   4      166.36      149.50     12.44 o 
  -3   8   4      985.26      965.25     36.37 o 
  -2   8   4      921.87      878.92     23.32 o 
  -1   8   4      594.16      594.78     19.11 o 
   0   8   4      204.43      201.31     11.59 o 
   1   8   4       55.96       52.83     13.48 o 
   2   8   4       14.31        4.62     11.61 o 
   3   8   4       62.10       34.73     14.55 o 
   4   8   4       48.85       36.99     14.60 o 
   5   8   4       80.37       70.25     19.85 o 
  -8   9   4       65.01       58.98     16.69 o 
  -7   9   4        9.35        2.03     10.09 o 
  -6   9   4       75.50       52.15     14.72 o 
  -5   9   4      254.96      251.13     20.75 o 
  -4   9   4      389.44      368.46     23.91 o 
  -3   9   4      562.57      583.20     19.67 o 
  -2   9   4      103.80      122.29     10.06 o 
  -1   9   4      108.18       65.37      8.80 o 
   0   9   4        2.95       -4.98      5.42 o 
   1   9   4       36.70       32.48     12.74 o 
   2   9   4      162.79      174.51     22.78 o 
   3   9   4       67.23       61.34     16.80 o 
   4   9   4       56.15       70.93     19.28 o 
  -8  10   4        0.06       -9.47      9.47 o 
  -7  10   4       17.67       -3.50     11.39 o 
  -6  10   4       92.81      114.00     19.23 o 
  -5  10   4      519.49      543.82     31.57 o 
  -4  10   4      543.05      514.89     29.43 o 
  -3  10   4      173.54      174.06     18.44 o 
  -2  10   4       39.45       27.29     11.39 o 
  -1  10   4        4.92       -4.00      7.10 o 
   0  10   4       65.70       47.25     15.79 o 
   1  10   4      141.31      215.10     24.98 o 
   2  10   4      101.72      119.14     21.14 o 
   3  10   4       53.03       55.26     17.99 o 
  -7  11   4       43.18       32.31     14.72 o 
  -6  11   4      109.52      142.93     21.65 o 
  -5  11   4      289.72      303.06     24.86 o 
  -4  11   4      197.82      217.53     21.48 o 
  -3  11   4       67.62       88.13     17.25 o 
  -2  11   4       24.25       17.48     10.83 o 
  -1  11   4       31.35       26.27     13.02 o 
   0  11   4       97.41      140.45     21.48 o 
   1  11   4       18.05       21.37     14.21 o 
   2  11   4       24.47       13.31     13.87 o 
  -5  12   4       78.65      109.16     19.40 o 
  -4  12   4       10.52       14.15     12.74 o 
  -3  12   4        0.99      -11.22     11.22 o 
  -2  12   4        7.26        5.58     11.50 o 
   1 -13   5        9.96      -12.29     12.29 o 
   2 -13   5       81.74      132.55     22.21 o 
   3 -13   5       55.91       51.08     17.03 o 
   4 -13   5       71.68       80.91     18.83 o 
  -1 -12   5       13.30      -10.60     10.60 o 
   0 -12   5       15.70       -0.11     10.88 o 
   1 -12   5       80.68       86.77     17.48 o 
   2 -12   5      292.61      303.28     25.94 o 
   3 -12   5      201.17      241.10     24.64 o 
   4 -12   5       73.11       91.68     18.10 o 
   5 -12   5       42.07       52.27     10.76 o 
   6 -12   5        4.43       -6.47     10.54 o 
  -3 -11   5       34.34       22.38     14.26 o 
  -2 -11   5        0.38       -0.34     11.67 o 
  -1 -11   5      144.01      188.32     23.62 o 
   0 -11   5       73.90       89.42     16.91 o 
   1 -11   5      156.06      172.93     21.20 o 
   2 -11   5      467.51      498.94     31.01 o 
   3 -11   5      323.77      349.69     26.56 o 
   4 -11   5       23.12       22.83      8.57 o 
   5 -11   5       10.64       -2.80      8.01 o 
   6 -11   5       26.06       22.90     12.12 o 
   7 -11   5       82.46      106.57     14.19 o 
  -4 -10   5        7.69       -4.48      8.53 o 
  -3 -10   5        4.05       -2.09     10.37 o 
  -2 -10   5      135.94      155.23     20.64 o 
  -1 -10   5      331.55      372.47     26.39 o 
   0 -10   5      154.65      157.26     18.21 o 
   1 -10   5      400.62      397.61     26.33 o 
   2 -10   5      396.30      406.80     25.94 o 
   3 -10   5       25.77       14.42      7.49 o 
   4 -10   5       20.20       -3.60      7.27 o 
   5 -10   5       41.70       33.41      9.81 o 
   6 -10   5      233.79      264.35     17.12 o 
   7 -10   5      185.58      214.72     15.93 o 
   8 -10   5      170.32      225.22     17.51 o 
  -5  -9   5        0.10       -9.11      9.11 o 
  -4  -9   5       10.15       -0.06      8.20 o 
  -3  -9   5       46.55       43.80      8.91 o 
  -2  -9   5      317.28      325.08     18.21 o 
  -1  -9   5      278.57      238.22     20.58 o 
   0  -9   5      888.42      848.38     36.99 o 
   1  -9   5      479.94      452.76     26.10 o 
   2  -9   5        5.49       -7.56      7.56 o 
   3  -9   5       11.81       -1.42      5.82 o 
   4  -9   5      191.34      181.18     13.63 o 
   5  -9   5      649.91      669.61     23.61 o 
   6  -9   5      663.83      774.93     26.37 o 
   7  -9   5      175.51      187.48     14.50 o 
   8  -9   5       72.04       77.86     18.32 o 
  -6  -8   5        1.50       -7.99      7.99 o 
  -5  -8   5       22.84        3.33      7.37 o 
  -4  -8   5       33.48       37.81     11.39 o 
  -3  -8   5      336.28      343.72     19.93 o 
  -2  -8   5      131.62      102.84     10.95 o 
  -1  -8   5      462.63      438.78     16.64 o 
   0  -8   5      339.58      335.20     21.43 o 
   1  -8   5       93.49       94.38     14.32 o 
   2  -8   5       16.38        3.45      9.92 o 
   3  -8   5      204.77      209.09     14.49 o 
   4  -8   5      824.00      898.18     25.52 o 
   5  -8   5     1353.74     1409.41     33.72 o 
   6  -8   5      753.04      762.77     24.95 o 
   7  -8   5      132.14      144.62     12.85 o 
   8  -8   5        0.11       -9.58      9.58 o 
   9  -8   5       17.41        2.54     12.23 o 
  -6  -7   5       36.59       11.48     14.04 o 
  -5  -7   5      230.13      216.96     21.82 o 
  -4  -7   5      424.11      486.64     29.21 o 
  -3  -7   5      486.50      472.21     27.51 o 
  -2  -7   5      134.05      190.24     16.80 o 
  -1  -7   5      381.02      385.04     22.61 o 
   0  -7   5        0.23       -5.98      5.98 o 
   1  -7   5        1.99       -3.54      3.97 o 
   2  -7   5      639.32      519.58     17.56 o 
   3  -7   5      985.04     1067.28     26.21 o 
   4  -7   5      989.03      982.45     25.41 o 
   5  -7   5      622.05      646.56     21.33 o 
   6  -7   5      373.23      414.69     17.41 o 
   7  -7   5      110.28       97.01     11.00 o 
   8  -7   5       31.79       11.67     11.61 o 
   9  -7   5       98.23      108.93     21.26 o 
  -7  -6   5       28.87       29.83     14.32 o 
  -6  -6   5      172.63      177.10     21.54 o 
  -5  -6   5      747.42      838.34     37.89 o 
  -4  -6   5      745.30      825.60     36.25 o 
  -3  -6   5      414.68      366.66     23.00 o 
  -2  -6   5      449.45      380.98     21.26 o 
  -1  -6   5        5.35       -2.93      4.57 o 
   0  -6   5      539.03      544.15     24.19 o 
   1  -6   5     1090.36     1016.01     24.02 o 
   2  -6   5     1940.52     1761.48     33.77 o 
   3  -6   5     2127.71     2093.79     39.13 o 
   4  -6   5     1044.31     1003.97     35.58 o 
   5  -6   5       92.52      106.81     10.60 o 
   6  -6   5        3.12       -3.99      5.81 o 
   7  -6   5        3.14       -4.96      8.01 o 
   8  -6   5       95.52       96.64     18.89 o 
   9  -6   5      171.40      205.80     26.16 o 
  -8  -5   5       76.32       77.47     18.78 o 
  -7  -5   5       94.35      124.15     18.27 o 
  -6  -5   5      296.63      341.62     24.86 o 
  -5  -5   5      823.75      930.53     38.68 o 
  -4  -5   5      531.14      470.24     25.37 o 
  -3  -5   5      385.53      484.11     24.13 o 
  -2  -5   5        1.35        7.72      6.31 o 
  -1  -5   5      390.67      376.58     19.00 o 
   0  -5   5     2790.48     2673.84     73.44 o 
   1  -5   5     5529.83     6409.92     86.25 o 
   2  -5   5     2126.33     2119.80     36.87 o 
   3  -5   5     2071.73     2225.85     56.97 o 
   4  -5   5      665.06      666.34     18.71 o 
   5  -5   5        0.02       -3.24      4.62 o 
   6  -5   5      464.61      477.05     20.86 o 
   7  -5   5       28.72       29.32     11.67 o 
   8  -5   5      123.79      120.54     20.47 o 
   9  -5   5      260.45      243.80     25.94 o 
  -8  -4   5      212.02      238.05     23.68 o 
  -7  -4   5      180.97      190.75     19.23 o 
  -6  -4   5      577.14      577.63     30.62 o 
  -5  -4   5      286.34      351.89     22.38 o 
  -4  -4   5      219.44      241.66     17.65 o 
  -3  -4   5        0.50       -2.88      4.91 o 
  -2  -4   5        5.55        5.75      5.13 o 
  -1  -4   5     3141.54     3233.45     70.25 o 
   0  -4   5     6973.51     6856.42     89.52 o 
   1  -4   5     4303.42     4390.42     48.56 o 
   2  -4   5     1446.73     1435.59     20.18 o 
   3  -4   5       74.05       86.12      5.54 o 
   4  -4   5        1.66       -2.31      2.31 o 
   5  -4   5      116.33       96.98      8.18 o 
   6  -4   5     1089.07     1130.23     42.57 o 
   7  -4   5      190.11      207.27     20.35 o 
   8  -4   5      232.21      246.51     23.62 o 
   9  -4   5      269.18      246.73     26.10 o 
  -8  -3   5      137.67      161.88     21.37 o 
  -7  -3   5      134.27      133.96     18.61 o 
  -6  -3   5      498.95      552.61     29.09 o 
  -5  -3   5       81.15       72.85     12.74 o 
  -4  -3   5      164.35      186.97     15.00 o 
  -3  -3   5      399.29      304.02     17.53 o 
  -2  -3   5     1313.75     1274.12     36.70 o 
  -1  -3   5    11545.01    12445.55    216.96 o 
   0  -3   5     1283.50     1409.82     19.98 o 
   1  -3   5     1799.20     1891.06     24.26 o 
   2  -3   5      128.83      153.62      6.36 o 
   3  -3   5     1427.44     1608.14     22.28 o 
   4  -3   5       99.54       79.92      5.35 o 
   5  -3   5      959.45      922.80     17.11 o 
   6  -3   5     1745.95     1800.85     51.98 o 
   7  -3   5      404.85      367.11     25.48 o 
   8  -3   5      203.05      198.02     23.91 o 
   9  -3   5      122.13      147.10     23.74 o 
  -9  -2   5      294.59      296.52     24.81 o 
  -8  -2   5        7.22       -2.99     10.66 o 
  -7  -2   5       36.34        7.72     10.66 o 
  -6  -2   5      240.81      253.61     19.40 o 
  -5  -2   5      143.59      138.42     13.93 o 
  -4  -2   5     2675.94     2765.94     66.31 o 
  -3  -2   5     1644.28     1630.68     43.92 o 
  -2  -2   5     6609.08     7042.85    130.92 o 
  -1  -2   5    10871.67    12071.92    118.83 o 
   0  -2   5     1371.78     1580.33     20.93 o 
   1  -2   5      350.14      423.47     11.75 o 
   2  -2   5      869.12      874.44     14.08 o 
   3  -2   5     1938.78     1965.97     25.53 o 
   4  -2   5     1812.37     1767.30     29.45 o 
   5  -2   5     2160.33     2263.03     56.35 o 
   6  -2   5      776.89      869.24     31.57 o 
  -9  -1   5       73.39       67.21     16.75 o 
  -8  -1   5        0.58       -9.19      9.47 o 
  -7  -1   5       60.14       49.45     12.57 o 
  -6  -1   5       25.73       13.19      9.25 o 
  -5  -1   5     1174.14     1213.06     40.14 o 
  -4  -1   5     3754.45     3983.56     85.93 o 
  -3  -1   5     2641.31     2789.16     62.87 o 
  -2  -1   5     3714.02     4145.55     88.01 o 
  -1  -1   5     3306.73     3188.86     54.97 o 
   0  -1   5     1099.24     1131.86     16.04 o 
   1  -1   5       29.01       41.52      2.95 o 
   2  -1   5      621.66      762.05     12.44 o 
   3  -1   5     2379.15     2382.93     34.10 o 
   4  -1   5     2408.59     2473.94     35.98 o 
   5  -1   5     2393.87     2373.18     58.52 o 
   6  -1   5      385.02      353.75     21.54 o 
   7  -1   5        7.59        5.47      9.02 o 
   8  -1   5       23.10        6.82     11.05 o 
  -9   0   5        1.80      -10.26     10.26 o 
  -8   0   5       19.48        4.68      9.25 o 
  -7   0   5     1042.41      920.16     38.17 o 
  -6   0   5     1063.93      998.56     22.64 o 
  -5   0   5     1913.30     1920.05     31.31 o 
  -4   0   5     3020.10     3033.44     41.00 o 
  -3   0   5     1235.23     1099.11     16.57 o 
  -2   0   5        7.69        4.45      1.81 o 
  -1   0   5       70.43       57.64      3.50 o 
   0   0   5      381.22      323.16      7.23 o 
   1   0   5     1055.24      848.40     12.94 o 
   2   0   5     1326.68     1176.42     29.06 o 
   3   0   5     2697.23     2752.46     61.34 o 
   4   0   5     1729.47     1841.27     48.38 o 
   5   0   5     1549.12     1389.87     42.74 o 
   6   0   5       20.62        6.54      8.06 o 
   7   0   5       11.97        7.39     10.54 o 
   8   0   5      129.00      141.41     19.79 o 
   9   0   5      153.98      188.83     23.62 o 
  -9   1   5        0.81      -10.09     10.26 o 
  -8   1   5      158.25      154.38     11.26 o 
  -7   1   5     2052.47     2064.42     36.53 o 
  -6   1   5     2029.56     2143.47     35.49 o 
  -5   1   5     2176.64     2138.36     33.47 o 
  -4   1   5     1371.25     1457.85     24.62 o 
  -3   1   5        1.89        3.76      3.72 o 
  -2   1   5     1913.89     1949.05     32.23 o 
  -1   1   5     3437.77     3668.29     47.78 o 
   0   1   5      637.60      672.52      8.57 o 
   1   1   5     2352.83     2588.57     36.41 o 
   2   1   5     5588.08     5489.24    105.21 o 
   3   1   5      604.15      625.45     25.20 o 
   4   1   5      448.16      444.87     23.06 o 
   5   1   5        4.70       -7.22      7.22 o 
   6   1   5      108.56       92.86     15.56 o 
   7   1   5      144.79      131.60     18.44 o 
   8   1   5      218.51      235.40     23.40 o 
  -9   2   5       71.92       62.29      9.57 o 
  -8   2   5      453.34      441.53     16.69 o 
  -7   2   5     1141.76     1155.77     34.14 o 
  -6   2   5     1612.50     1599.56     49.79 o 
  -5   2   5      701.01      695.81     28.70 o 
  -4   2   5       80.81       91.35      8.00 o 
  -3   2   5      432.30      470.24     16.44 o 
  -2   2   5      811.51      753.10     17.28 o 
  -1   2   5     4998.19     4879.80     61.68 o 
   0   2   5     4310.15     4045.68     54.78 o 
   1   2   5     3734.64     3861.61     64.11 o 
   2   2   5      375.56      305.93     16.86 o 
   3   2   5      407.52      363.33     19.62 o 
   4   2   5       22.06       -0.45      7.44 o 
   5   2   5      498.36      421.57     24.64 o 
   6   2   5      426.25      434.03     26.95 o 
   7   2   5      362.17      307.12     24.75 o 
   8   2   5      232.69      225.48     23.12 o 
 -10   3   5      129.76      170.11     13.56 o 
  -9   3   5      271.85      235.58     26.75 o 
  -8   3   5      723.20      686.45     35.01 o 
  -7   3   5      499.30      425.86     25.82 o 
  -6   3   5      275.87      286.99     20.02 o 
  -5   3   5        2.27        5.53      6.15 o 
  -4   3   5      295.84      289.23     12.11 o 
  -3   3   5      691.03      685.33     35.92 o 
  -2   3   5      336.24      268.94     10.08 o 
  -1   3   5     3967.70     3892.77     55.48 o 
   0   3   5     1460.93     1382.43     24.50 o 
   1   3   5      514.06      403.30     10.73 o 
   2   3   5      225.41      184.59      6.43 o 
   3   3   5        3.82       12.52      8.34 o 
   4   3   5      192.92      215.33     18.10 o 
   5   3   5      347.28      342.47     24.19 o 
   6   3   5      354.88      405.73     28.19 o 
   7   3   5      265.95      258.46     25.20 o 
   8   3   5       37.34       42.17     17.31 o 
 -10   4   5      156.94      166.60     13.24 o 
  -9   4   5      239.99      236.53     22.61 o 
  -8   4   5      537.01      508.92     30.84 o 
  -7   4   5       39.17       15.22      9.25 o 
  -6   4   5        9.61        1.86      6.99 o 
  -5   4   5      523.98      465.58     16.41 o 
  -4   4   5     1440.67     1479.65     30.11 o 
  -3   4   5     2258.81     2242.16     38.57 o 
  -2   4   5     2266.44     2420.73     39.61 o 
  -1   4   5     1563.30     1594.32     28.64 o 
   0   4   5       17.75        4.33      3.07 o 
   1   4   5      530.87      497.40     22.05 o 
   2   4   5      166.60      113.16     14.21 o 
   3   4   5      830.09      884.47     34.73 o 
   4   4   5      400.90      395.47     24.92 o 
   5   4   5      131.65      169.77     21.31 o 
   6   4   5      296.83      289.02     26.10 o 
   7   4   5       38.86       59.54     18.16 o 
  -9   5   5       82.46       58.75     15.00 o 
  -8   5   5       44.74       29.83     12.40 o 
  -7   5   5      157.16       98.22     16.97 o 
  -6   5   5      207.94      153.31     16.24 o 
  -5   5   5      536.67      487.00     18.10 o 
  -4   5   5     1519.20     1437.74     30.30 o 
  -3   5   5     2719.06     2773.90     45.76 o 
  -2   5   5     4704.38     4648.24     66.88 o 
  -1   5   5      211.68      146.08      8.41 o 
   0   5   5      164.87      142.19      8.37 o 
   1   5   5      110.45      103.72      7.66 o 
   2   5   5      698.14      702.86     32.08 o 
   3   5   5     1486.10     1451.89     48.49 o 
   4   5   5      212.61      199.43     19.79 o 
   5   5   5      155.33      162.16     21.71 o 
   6   5   5      127.69      112.88     21.48 o 
   7   5   5        0.21      -12.18     12.69 o 
  -9   6   5        4.63       -7.67     10.66 o 
  -8   6   5       99.49       77.02     17.59 o 
  -7   6   5      390.61      433.19     27.85 o 
  -6   6   5      319.27      295.39     14.39 o 
  -5   6   5      698.90      701.49     21.28 o 
  -4   6   5      437.78      504.77     17.15 o 
  -3   6   5      760.19      700.82     19.79 o 
  -2   6   5      863.64      804.70     22.75 o 
  -1   6   5        8.27        2.61      3.81 o 
   0   6   5        4.13        6.77      9.53 o 
   1   6   5      102.79      103.07     14.94 o 
   2   6   5      558.37      619.92     31.40 o 
   3   6   5     1042.14     1121.16     44.88 o 
   4   6   5      182.50      188.94     22.50 o 
   5   6   5       32.89       -0.85     12.57 o 
   6   6   5        0.65       -9.58     13.81 o 
  -9   7   5       21.09       -6.48     10.60 o 
  -8   7   5      290.03      303.00     24.75 o 
  -7   7   5      517.48      443.56     27.91 o 
  -6   7   5      472.67      489.72     18.71 o 
  -5   7   5      320.84      368.54     15.65 o 
  -4   7   5      115.32       74.61      8.67 o 
  -3   7   5        2.57       -4.32      4.32 o 
  -2   7   5       77.37       42.59     10.91 o 
  -1   7   5      185.88      191.48     10.99 o 
   0   7   5      498.05      498.83     16.87 o 
   1   7   5      347.21      372.69     24.36 o 
   2   7   5      574.48      621.50     32.19 o 
   3   7   5      543.13      560.84     32.70 o 
   4   7   5        5.49       -9.58     13.08 o 
   5   7   5        0.03       -4.85     14.04 o 
  -9   8   5       77.05       65.46     16.75 o 
  -8   8   5      336.94      323.30     25.60 o 
  -7   8   5      511.99      524.36     31.18 o 
  -6   8   5      282.23      272.73     22.10 o 
  -5   8   5       89.68       68.65      9.05 o 
  -4   8   5        5.20       10.18      5.79 o 
  -3   8   5       27.69       11.15      5.94 o 
  -2   8   5       85.52      110.53      9.94 o 
  -1   8   5      437.18      472.48     17.47 o 
   0   8   5      322.85      328.50     14.82 o 
   1   8   5      329.38      332.10     24.53 o 
   2   8   5      222.28      222.04     21.71 o 
   3   8   5       25.88       13.87     14.55 o 
   4   8   5        2.44      -13.08     13.08 o 
   5   8   5        4.39      -13.08     13.08 o 
  -8   9   5      216.97      258.46     24.58 o 
  -7   9   5      255.26      237.37     22.78 o 
  -6   9   5       72.55       87.96     16.58 o 
  -5   9   5        0.01       -8.63      8.63 o 
  -4   9   5       16.76       29.43     10.49 o 
  -3   9   5      185.58      216.36     18.78 o 
  -2   9   5      547.83      542.63     19.59 o 
  -1   9   5      338.24      349.71     16.24 o 
   0   9   5      275.54      326.51     24.41 o 
   1   9   5      152.45      191.70     22.89 o 
   2   9   5        9.22        6.54     13.93 o 
   3   9   5        3.06       -3.95     13.02 o 
   4   9   5       13.19       -4.74     14.26 o 
  -7  10   5       17.07        3.78     12.29 o 
  -6  10   5        3.95       -6.31      9.25 o 
  -5  10   5       57.85       54.07     14.04 o 
  -4  10   5      108.08      153.36     19.45 o 
  -3  10   5      324.01      338.13     24.64 o 
  -2  10   5      306.79      324.93     16.56 o 
  -1  10   5      212.87      200.73     14.39 o 
   0  10   5      193.52      212.45     22.95 o 
   1  10   5        2.22       -4.74     10.37 o 
   2  10   5        1.33       -5.98     12.46 o 
  -6  11   5       17.00        0.00     10.94 o 
  -5  11   5      121.86      150.88     20.52 o 
  -4  11   5      234.48      290.26     24.58 o 
  -3  11   5      208.46      229.26     22.33 o 
  -2  11   5       61.21       74.99     16.24 o 
   0  11   5        2.84      -11.11     11.11 o 
   1  11   5       15.44        3.95     14.04 o 
  -4  12   5      173.54      243.46     24.36 o 
  -3  12   5       51.07       53.11     16.92 o 
  -1 -12   6       35.75        5.47     12.40 o 
   0 -12   6        3.30       -9.42      9.42 o 
   1 -12   6        0.66       -9.64      9.64 o 
   2 -12   6       67.71       60.55     16.46 o 
   3 -12   6      103.00      130.30     21.20 o 
   4 -12   6       45.17       53.79     15.17 o 
   5 -12   6       70.64       92.21     16.32 o 
  -2 -11   6      117.36      152.69     23.79 o 
  -1 -11   6        0.06       -9.42      9.42 o 
   0 -11   6       18.82       -2.76      9.19 o 
   1 -11   6       19.29        6.71     11.56 o 
   2 -11   6      194.67      211.49     21.09 o 
   3 -11   6      314.52      367.79     27.80 o 
   4 -11   6       86.50      103.74     12.57 o 
   5 -11   6       50.81       59.14     10.75 o 
   6 -11   6       31.32       26.41      9.33 o 
   7 -11   6        3.72       -9.61     12.77 o 
  -4 -10   6       82.83       87.90     19.51 o 
  -3 -10   6       63.71       61.63     16.35 o 
  -2 -10   6      116.32       88.58     17.37 o 
  -1 -10   6       97.85       74.59     15.67 o 
   0 -10   6      172.93      177.95     19.62 o 
   1 -10   6       50.63       33.04     12.07 o 
   2 -10   6      499.35      508.24     30.22 o 
   3 -10   6      599.27      565.15     21.95 o 
   4 -10   6       87.23       84.70     15.48 o 
   5 -10   6       25.23       15.67      8.19 o 
   6 -10   6        4.32       -6.00      7.77 o 
   7 -10   6       47.56       29.72     19.93 o 
  -5  -9   6      130.70      127.34     14.97 o 
  -4  -9   6       11.43        6.86      8.57 o 
  -3  -9   6        5.42       -6.98      6.98 o 
  -2  -9   6       16.15       -1.86      9.02 o 
  -1  -9   6      608.07      597.99     31.29 o 
   0  -9   6      300.22      318.51     23.23 o 
   1  -9   6      443.32      418.87     26.44 o 
   2  -9   6      260.56      229.63     15.79 o 
   3  -9   6      354.29      293.38     19.09 o 
   4  -9   6       94.80       73.70     10.75 o 
   5  -9   6        2.03       -5.70      5.70 o 
   6  -9   6       76.88       84.90     13.28 o 
   7  -9   6      173.48      211.06     15.55 o 
   8  -9   6      111.52      114.29     21.20 o 
  -6  -8   6       78.78       89.20     27.51 o 
  -5  -8   6       16.38        3.04      8.66 o 
  -4  -8   6       38.09       36.93     13.36 o 
  -3  -8   6       59.82       40.31     12.35 o 
  -2  -8   6      521.43      469.34     27.51 o 
  -1  -8   6      676.12      696.32     32.36 o 
   0  -8   6      640.35      659.78     30.73 o 
   1  -8   6      918.94      997.51     38.11 o 
   2  -8   6      550.60      579.67     25.76 o 
   3  -8   6       56.29       42.50      7.99 o 
   4  -8   6       64.26       55.30     15.79 o 
   5  -8   6      293.82      341.73     18.86 o 
   6  -8   6      459.85      451.19     19.65 o 
   7  -8   6      250.90      255.30     22.95 o 
   8  -8   6       83.53       84.69     19.68 o 
  -6  -7   6        0.84      -11.11     11.11 o 
  -5  -7   6       20.65       12.57     12.35 o 
  -4  -7   6      231.33      194.41     19.45 o 
  -3  -7   6      811.05      836.77     36.48 o 
  -2  -7   6      894.49      877.81     35.75 o 
  -1  -7   6      362.56      332.55     21.14 o 
   0  -7   6     1242.38     1170.27     40.03 o 
   1  -7   6     1302.60     1013.18     34.45 o 
   2  -7   6      192.16      186.83     11.14 o 
   3  -7   6      114.66       98.30      9.74 o 
   4  -7   6      455.98      422.15     16.94 o 
   5  -7   6     1052.27     1066.32     28.14 o 
   6  -7   6      854.24      864.49     43.47 o 
   7  -7   6      410.95      410.30     28.36 o 
   8  -7   6       49.69       54.86     16.13 o 
  -7  -6   6        2.23       -3.89     12.29 o 
  -6  -6   6       33.24       38.90     14.21 o 
  -5  -6   6      256.70      266.13     22.95 o 
  -4  -6   6      821.31     1050.68     41.72 o 
  -3  -6   6      723.83      815.12     34.62 o 
  -2  -6   6      627.54      543.14     26.95 o 
  -1  -6   6      539.33      565.40     25.77 o 
   0  -6   6      371.47      335.59     19.23 o 
   1  -6   6       31.45       17.69      5.18 o 
   2  -6   6       39.62       42.85      6.75 o 
   3  -6   6      915.96      997.59     24.70 o 
   4  -6   6      914.01      940.28     24.40 o 
   5  -6   6     1077.61     1170.15     48.18 o 
   6  -6   6      554.79      577.66     54.57 o 
   7  -6   6      291.28      258.97     22.72 o 
   8  -6   6       17.39       -4.96     10.77 o 
   9  -6   6       21.00       -0.23     12.40 o 
  -7  -5   6       43.27       34.22     14.83 o 
  -6  -5   6      136.92      135.88     18.66 o 
  -5  -5   6     1047.48     1072.84     42.23 o 
  -4  -5   6     1342.89     1260.36     44.43 o 
  -3  -5   6      626.20      698.01     30.56 o 
  -2  -5   6      694.95      847.70     32.03 o 
  -1  -5   6      142.99      172.48     13.76 o 
   0  -5   6      153.23      116.23      7.85 o 
   1  -5   6     1681.31     1737.83     32.49 o 
   2  -5   6     1632.21     1549.01     25.77 o 
   3  -5   6     1724.48     1676.82     32.47 o 
   4  -5   6     1406.32     1494.23     41.38 o 
   5  -5   6      347.55      335.07     14.13 o 
   6  -5   6        4.64       -6.48      7.78 o 
   7  -5   6       30.93       21.03     11.39 o 
   8  -5   6        0.20      -11.05     11.05 o 
   9  -5   6       98.77       92.18     19.85 o 
  -8  -4   6       52.21       65.06     17.76 o 
  -7  -4   6      130.19      153.87     19.90 o 
  -6  -4   6      281.49      341.79     24.75 o 
  -5  -4   6      919.59      946.99     38.96 o 
  -4  -4   6     1063.75     1118.73     40.26 o 
  -3  -4   6     1057.22     1016.51     36.03 o 
  -2  -4   6      225.51      174.62     13.64 o 
  -1  -4   6       51.24       44.94      7.95 o 
   0  -4   6     2232.09     2411.15     39.47 o 
   1  -4   6     4954.72     4918.63     54.58 o 
   2  -4   6     3117.46     3310.74     39.39 o 
   3  -4   6     1504.64     1500.36     22.04 o 
   4  -4   6      367.28      409.22     11.93 o 
   5  -4   6        7.06        0.33      4.07 o 
   6  -4   6       64.57       42.01     12.63 o 
   7  -4   6      124.76      121.28     17.76 o 
   8  -4   6       39.67       35.24     13.70 o 
   9  -4   6      195.89      165.43     24.64 o 
  -8  -3   6      300.24      305.03     25.20 o 
  -7  -3   6      266.13      249.44     21.43 o 
  -6  -3   6      277.09      253.95     20.52 o 
  -5  -3   6      519.36      528.14     27.18 o 
  -4  -3   6      733.17      753.88     30.95 o 
  -3  -3   6        1.00       -5.36      5.36 o 
  -2  -3   6      336.06      355.21     18.66 o 
  -1  -3   6     2744.71     2632.29     41.22 o 
   0  -3   6     4742.58     5229.87     57.03 o 
   1  -3   6     5875.40     6010.24     84.62 o 
   2  -3   6     3073.71     3280.33     38.65 o 
   3  -3   6      259.90      241.11      7.74 o 
   4  -3   6       95.96       64.01      5.06 o 
   5  -3   6       17.20       14.68      5.43 o 
   6  -3   6      477.89      485.24     27.97 o 
   7  -3   6      526.65      513.88     30.84 o 
   8  -3   6       32.96       28.87     13.53 o 
   9  -3   6      133.59      156.80     24.64 o 
  -9  -2   6       77.10       90.44     18.61 o 
  -8  -2   6      486.47      465.78     30.78 o 
  -7  -2   6       77.37       63.82     13.98 o 
  -6  -2   6      666.54      667.73     32.31 o 
  -5  -2   6      935.98      892.19     35.35 o 
  -4  -2   6       51.82       56.16     10.83 o 
  -3  -2   6      968.37     1094.83     35.13 o 
  -2  -2   6     1339.11     1305.23     25.87 o 
  -1  -2   6     6238.46     6988.86     73.32 o 
   0  -2   6    10706.38    11908.94    117.70 o 
   1  -2   6     1469.37     1419.02     24.72 o 
   2  -2   6     1010.36      991.83     16.02 o 
   3  -2   6        9.50       16.49      3.21 o 
   4  -2   6       64.04       64.12      7.36 o 
   5  -2   6       99.36       97.14      9.50 o 
   6  -2   6      693.36      773.69     39.50 o 
   7  -2   6      282.11      258.12     15.40 o 
   8  -2   6       25.91       17.14     12.63 o 
   9  -2   6      100.39      128.44     22.44 o 
  -9  -1   6      234.06      259.53     25.32 o 
  -8  -1   6      201.10      212.85     21.37 o 
  -7  -1   6        2.23       -2.99      8.51 o 
  -6  -1   6      863.04      854.02     36.20 o 
  -5  -1   6       45.84       33.44      9.02 o 
  -4  -1   6      972.14     1055.98     35.58 o 
  -3  -1   6     2291.06     2294.07     56.10 o 
  -2  -1   6      696.88      723.73     17.72 o 
  -1  -1   6     9037.47     9611.91     96.68 o 
   0  -1   6     3541.07     3793.25     42.43 o 
   1  -1   6      263.51      192.19      6.07 o 
   2  -1   6       22.53       25.56      4.63 o 
   3  -1   6     1795.12     1749.14     23.52 o 
   4  -1   6      944.35      948.52     31.91 o 
   5  -1   6      791.97      791.83     30.56 o 
   6  -1   6      646.07      590.32     28.25 o 
   7  -1   6      157.01      150.60     18.72 o 
   8  -1   6       31.25       13.14     12.01 o 
  -9   0   6      351.84      323.02     26.95 o 
  -8   0   6       73.70       93.31     17.53 o 
  -7   0   6       13.95       19.79     10.77 o 
  -6   0   6       16.31        0.88      5.31 o 
  -5   0   6      135.97      100.83      8.03 o 
  -4   0   6     2839.50     3000.27     41.79 o 
  -3   0   6     3415.00     3699.16     40.27 o 
  -2   0   6     2112.37     1941.95     23.93 o 
  -1   0   6     1696.38     1823.34     25.33 o 
   0   0   6      629.97      621.29     11.39 o 
   1   0   6      109.08       69.61      3.96 o 
   2   0   6      276.77      256.21      7.36 o 
   3   0   6     2356.87     2398.21     56.95 o 
   4   0   6     1901.95     1785.45     49.17 o 
   5   0   6     1130.84     1099.84     38.28 o 
   6   0   6      412.58      405.96     24.70 o 
   7   0   6       46.87       22.72     13.02 o 
   8   0   6        0.84      -10.37     10.37 o 
  -9   1   6      222.39      199.43     21.88 o 
  -8   1   6      130.14      112.28     10.25 o 
  -7   1   6       99.32       75.89      8.59 o 
  -6   1   6     1144.10     1210.39     25.61 o 
  -5   1   6      480.50      562.70     19.00 o 
  -4   1   6     3859.37     3908.04     43.35 o 
  -3   1   6     2716.40     2717.59     35.50 o 
  -2   1   6      811.36      853.61     13.89 o 
  -1   1   6        5.45        3.17      1.56 o 
   0   1   6        0.31       -1.05      1.28 o 
   1   1   6      192.27      186.00      6.92 o 
   2   1   6     2373.63     2310.31     55.14 o 
   3   1   6     1445.40     1398.39     41.22 o 
   4   1   6      558.12      540.26     25.71 o 
   5   1   6      581.33      595.45     28.36 o 
   6   1   6      261.41      273.46     22.33 o 
   7   1   6        2.17      -10.83     10.83 o 
   8   1   6       10.62      -11.28     11.28 o 
  -9   2   6       34.07       29.53      8.09 o 
  -8   2   6        0.34       -4.40      4.40 o 
  -7   2   6      646.24      611.92     24.53 o 
  -6   2   6     2561.26     2431.58     39.27 o 
  -5   2   6     2015.46     1997.50     55.99 o 
  -4   2   6     2191.84     2166.73     39.27 o 
  -3   2   6      721.05      685.13     18.26 o 
  -2   2   6      107.11       87.78      8.88 o 
  -1   2   6     1177.01     1152.58     16.90 o 
   0   2   6      755.76      716.22     16.02 o 
   1   2   6     2951.34     3096.01     30.54 o 
   2   2   6      509.58      422.14     20.69 o 
   3   2   6      728.69      570.47     26.44 o 
   4   2   6      253.44      280.22     19.79 o 
   5   2   6      440.52      413.23     25.94 o 
   6   2   6        0.00       -7.44     10.66 o 
   7   2   6        7.79      -10.49     10.49 o 
   8   2   6       20.76        8.63     15.05 o 
  -9   3   6       32.92       23.48      7.79 o 
  -8   3   6      209.45      234.61     12.70 o 
  -7   3   6      834.41      813.20     37.55 o 
  -6   3   6     2352.28     2552.42     69.69 o 
  -5   3   6     1860.63     1783.47     36.14 o 
  -4   3   6      723.23      760.81     20.81 o 
  -3   3   6       62.59       35.38      6.10 o 
  -2   3   6     1065.26      993.08     22.11 o 
  -1   3   6     2191.21     2114.00     37.49 o 
   0   3   6     5612.38     5499.71     73.67 o 
   1   3   6      561.64      643.01     14.85 o 
   2   3   6     1158.75     1010.08     35.24 o 
   3   3   6      191.15      271.26     19.96 o 
   4   3   6      237.39      229.26     19.56 o 
   5   3   6        6.92       -9.92      9.92 o 
   6   3   6       68.86       53.68     16.29 o 
   7   3   6       36.53       24.13     13.64 o 
  -9   4   6      197.33      208.51     21.99 o 
  -8   4   6      527.89      497.86     30.67 o 
  -7   4   6      830.84      772.32     36.20 o 
  -6   4   6      761.41      744.19     34.00 o 
  -5   4   6      245.38      293.99     23.31 o 
  -4   4   6       19.96       10.95      4.95 o 
  -3   4   6      899.96      880.45     22.04 o 
  -2   4   6     1446.28     1391.87     27.86 o 
  -1   4   6     3500.40     3766.58     55.71 o 
   0   4   6     2827.49     2543.38     43.58 o 
   1   4   6     1120.34     1022.20     38.96 o 
   2   4   6      717.29      744.24     31.86 o 
   3   4   6       60.02       60.95     13.48 o 
   4   4   6        4.93       -1.07     10.15 o 
   5   4   6      138.90      107.86     18.94 o 
   6   4   6      120.73       96.36     18.66 o 
   7   4   6      155.90      175.41     25.43 o 
  -9   5   6      228.73      215.55     22.21 o 
  -8   5   6      656.65      589.98     33.60 o 
  -7   5   6      623.89      625.62     33.04 o 
  -6   5   6       43.98       46.85      8.05 o 
  -5   5   6       11.22       -3.54      4.36 o 
  -4   5   6      573.51      507.95     17.52 o 
  -3   5   6     1531.77     1478.96     41.47 o 
  -2   5   6     1803.90     1945.79     36.04 o 
  -1   5   6     1515.86     1366.85     55.00 o 
   0   5   6      405.97      408.60     16.18 o 
   1   5   6      228.92      226.94     17.87 o 
   2   5   6      164.56      126.41     16.29 o 
   3   5   6      203.33      144.73     18.38 o 
   4   5   6      151.74      214.31     22.10 o 
   5   5   6       95.77       93.20     17.53 o 
   6   5   6      134.21      182.29     25.26 o 
  -9   6   6      127.10       98.67     18.27 o 
  -8   6   6      276.64      293.64     25.32 o 
  -7   6   6       61.16       61.57     16.13 o 
  -6   6   6       10.75        7.45      8.46 o 
  -5   6   6      176.43      143.48     10.78 o 
  -4   6   6      883.23      971.17     25.46 o 
  -3   6   6      901.51      934.10     24.06 o 
  -2   6   6     1504.49     1471.91     57.37 o 
  -1   6   6      577.85      626.51     18.56 o 
   0   6   6       10.13       13.44      4.77 o 
   1   6   6        0.04       -7.33      7.33 o 
   2   6   6      111.65       54.64     14.38 o 
   3   6   6      676.88      695.59     35.69 o 
   4   6   6      482.10      497.58     31.91 o 
   5   6   6       67.23       77.75     18.32 o 
   6   6   6       63.42       79.95     20.92 o 
  -9   7   6       40.41       30.05     14.21 o 
  -8   7   6        0.02       -9.30      9.30 o 
  -7   7   6      128.44      125.22     19.40 o 
  -6   7   6      407.00      414.82     18.35 o 
  -5   7   6      379.65      419.82     36.28 o 
  -4   7   6      570.75      510.39     18.48 o 
  -3   7   6      428.83      388.11     15.87 o 
  -2   7   6      722.26      736.07     21.54 o 
  -1   7   6      285.85      276.29     12.98 o 
   0   7   6       43.07       46.63     13.08 o 
   1   7   6       51.87       46.46     12.97 o 
   2   7   6      192.98      213.58     22.27 o 
   3   7   6      716.05      906.57     43.13 o 
   4   7   6      242.07      258.12     25.43 o 
   5   7   6       20.37        0.62     13.53 o 
  -8   8   6      107.09       77.02     17.14 o 
  -7   8   6      435.36      383.74     27.29 o 
  -6   8   6      552.72      571.83     32.48 o 
  -5   8   6      323.59      316.07     15.95 o 
  -4   8   6      362.60      397.31     16.99 o 
  -3   8   6       76.66       84.37     18.83 o 
  -2   8   6      152.10      140.14     10.81 o 
  -1   8   6        1.12       -4.94      4.94 o 
   0   8   6      259.30      235.51     21.54 o 
   1   8   6      173.33      170.00     19.40 o 
   2   8   6      210.76      293.42     26.22 o 
   3   8   6      182.97      236.36     25.60 o 
   4   8   6       61.72       47.81     18.04 o 
  -8   9   6      118.00      125.51     19.90 o 
  -7   9   6      361.06      331.70     26.44 o 
  -6   9   6      327.36      276.73     23.57 o 
  -5   9   6      132.45      149.87     17.48 o 
  -4   9   6       75.55       49.14     21.37 o 
  -3   9   6        1.11       -5.40      5.40 o 
  -2   9   6        9.00       13.34      7.21 o 
  -1   9   6      165.24      174.23     19.23 o 
   0   9   6      285.23      262.52     24.36 o 
   1   9   6      214.31      279.44     26.05 o 
   2   9   6      118.75      189.11     24.64 o 
   3   9   6       47.73       41.78     15.62 o 
  -7  10   6      141.16      213.81     25.94 o 
  -6  10   6      116.00      127.37     20.41 o 
  -5  10   6       27.87       17.99     11.45 o 
  -4  10   6        0.47       -8.68      8.68 o 
  -3  10   6       18.15        7.16     11.61 o 
  -2  10   6      154.15      151.95     13.32 o 
  -1  10   6      188.70      184.32     22.33 o 
   0  10   6      116.66      187.59     23.96 o 
   1  10   6       58.42       64.56     17.76 o 
   2  10   6        6.54        7.33     12.91 o 
  -6  11   6       17.45       18.27     15.05 o 
  -5  11   6        0.12       -7.16      9.98 o 
  -4  11   6       30.16       28.81     13.31 o 
  -3  11   6       99.33      169.83     21.09 o 
  -1  11   6       73.38      105.66     19.62 o 
   0  11   6       33.79       14.04     15.00 o 
   0 -12   7       87.71      104.81     19.34 o 
   1 -12   7       31.08       26.56     13.98 o 
   2 -12   7       26.72       14.83     11.61 o 
   3 -12   7        2.08       -7.61     12.12 o 
   4 -12   7        4.74       -0.27      7.83 o 
   5 -12   7       27.76       18.15     10.43 o 
  -2 -11   7      235.87      258.97     26.44 o 
  -1 -11   7      114.09      145.69     22.61 o 
   0 -11   7       36.51        3.95     11.50 o 
   1 -11   7        4.38       -7.22     10.77 o 
   2 -11   7        7.77       -1.97      9.81 o 
   3 -11   7      123.58       95.91     16.75 o 
   4 -11   7       57.35       49.00      9.87 o 
   5 -11   7       98.96      117.98     15.42 o 
   6 -11   7      126.19      123.16     14.43 o 
  -3 -10   7      167.52      203.43     26.61 o 
  -2 -10   7      233.17      227.17     24.13 o 
  -1 -10   7      102.40       85.64     18.72 o 
   0 -10   7        6.71      -10.15     10.15 o 
   1 -10   7       13.26       -8.51      8.51 o 
   2 -10   7      108.29      135.77     19.40 o 
   3 -10   7      535.48      486.72     20.78 o 
   4 -10   7      249.05      288.97     16.97 o 
   5 -10   7      131.25      127.97     13.91 o 
   6 -10   7      138.92      158.32     15.66 o 
   7 -10   7       52.93       19.96     15.96 o 
  -4  -9   7      104.05      125.84     15.17 o 
  -3  -9   7       30.68       31.63     14.77 o 
  -2  -9   7      118.93      149.02     20.97 o 
  -1  -9   7       11.95        4.06      9.98 o 
   0  -9   7      473.00      420.95     26.61 o 
   1  -9   7      107.24      132.27     17.48 o 
   2  -9   7      108.54       96.24     11.18 o 
   3  -9   7      850.00      854.31     49.84 o 
   4  -9   7      726.75      862.50     32.17 o 
   5  -9   7       97.26      118.30     23.77 o 
   6  -9   7       37.47        3.26      7.90 o 
   7  -9   7        2.70       -0.56     10.94 o 
  -5  -8   7      180.34      198.92     23.40 o 
  -4  -8   7       67.09       42.46     15.22 o 
  -3  -8   7        1.29        5.92      9.70 o 
  -2  -8   7       17.54       27.18     11.56 o 
  -1  -8   7      202.04      217.08     20.24 o 
   0  -8   7     1180.69     1164.80     42.51 o 
   1  -8   7       62.55       38.00     11.90 o 
   2  -8   7      711.37      661.74     21.71 o 
   3  -8   7      842.61      779.22     24.16 o 
   4  -8   7      350.11      355.20     17.38 o 
   5  -8   7       10.11       -6.24      6.24 o 
   6  -8   7        6.13       -8.51      8.51 o 
   7  -8   7      150.43      192.95     24.24 o 
   8  -8   7      143.80      191.87     25.88 o 
  -6  -7   7      174.32      204.56     24.86 o 
  -5  -7   7      122.04      125.28     19.28 o 
  -4  -7   7       26.40       45.61     13.14 o 
  -3  -7   7       37.35       35.75     12.07 o 
  -2  -7   7       14.11       44.43     11.90 o 
  -1  -7   7      364.65      366.32     23.12 o 
   0  -7   7      271.54      285.07     19.73 o 
   1  -7   7     1565.46     1351.41     31.14 o 
   2  -7   7     1103.60     1099.87     27.81 o 
   3  -7   7       51.87       28.50      9.67 o 
   4  -7   7        6.86       -4.74      4.74 o 
   5  -7   7       58.39       53.35      9.91 o 
   6  -7   7      233.34      249.89     23.06 o 
   7  -7   7      406.93      421.80     29.66 o 
   8  -7   7      174.44      206.03     22.89 o 
  -7  -6   7      163.01      214.48     24.75 o 
  -6  -6   7       30.73       26.78     12.97 o 
  -5  -6   7        9.84       13.48     10.43 o 
  -4  -6   7       56.94       46.52     13.42 o 
  -3  -6   7      220.41      199.37     18.16 o 
  -2  -6   7      427.80      358.37     23.00 o 
  -1  -6   7      199.74      195.31     16.97 o 
   0  -6   7      527.35      534.16     17.82 o 
   1  -6   7     1194.48     1192.84     38.79 o 
   2  -6   7      488.44      490.43     17.11 o 
   3  -6   7       20.50       14.81      6.00 o 
   4  -6   7      156.32      143.66     10.84 o 
   5  -6   7      453.42      496.16     18.59 o 
   6  -6   7      801.84      850.47     39.35 o 
   7  -6   7      475.57      462.06     31.18 o 
   8  -6   7      167.01      180.82     24.13 o 
  -7  -5   7       56.75       42.46     15.51 o 
  -6  -5   7       19.38       19.00     11.22 o 
  -5  -5   7       54.58       57.45     13.87 o 
  -4  -5   7      691.48      642.98     31.46 o 
  -3  -5   7      603.74      580.28     28.87 o 
  -2  -5   7     1013.89      971.86     35.86 o 
  -1  -5   7      738.28      717.01     28.92 o 
   0  -5   7      750.98      662.74     18.78 o 
   1  -5   7      104.02       89.29      5.95 o 
   2  -5   7       50.65       44.45      4.63 o 
   3  -5   7       34.21       15.61      4.88 o 
   4  -5   7      632.93      666.94     19.81 o 
   5  -5   7      795.66      841.11     36.82 o 
   6  -5   7      590.75      518.67     30.39 o 
   7  -5   7      289.54      240.87     22.38 o 
   8  -5   7      141.29      180.88     24.41 o 
  -8  -4   7       47.87       55.37     17.14 o 
  -7  -4   7        2.33      -10.88     10.88 o 
  -6  -4   7      137.50      144.34     19.79 o 
  -5  -4   7      440.76      448.47     26.78 o 
  -4  -4   7     1387.82     1381.25     46.63 o 
  -3  -4   7     1063.50     1221.91     41.72 o 
  -2  -4   7     1175.66     1240.29     39.58 o 
  -1  -4   7      987.36      993.68     33.38 o 
   0  -4   7        1.98       -0.82      2.54 o 
   1  -4   7      318.13      284.16     13.95 o 
   2  -4   7      413.39      468.59     16.97 o 
   3  -4   7      883.09      841.04     15.93 o 
   4  -4   7      942.70     1024.92     23.87 o 
   5  -4   7      724.06      722.71     33.38 o 
   6  -4   7      314.53      270.13     23.06 o 
   7  -4   7      107.34      101.15     19.11 o 
   8  -4   7       24.13       18.49     13.53 o 
  -8  -3   7        6.60        1.35     10.54 o 
  -7  -3   7      121.67      118.12     18.55 o 
  -6  -3   7      326.08      361.98     24.70 o 
  -5  -3   7      487.36      414.13     24.92 o 
  -4  -3   7     2799.49     2686.55     69.41 o 
  -3  -3   7     1466.15     1479.97     44.94 o 
  -2  -3   7     1244.99     1328.08     40.03 o 
  -1  -3   7        5.38        2.10      4.21 o 
   0  -3   7        4.43       -2.18      2.18 o 
   1  -3   7     1684.76     1696.92     26.25 o 
   2  -3   7     4253.88     4600.80     52.00 o 
   3  -3   7      946.12      999.69     17.55 o 
   4  -3   7     1084.75     1099.83     24.88 o 
   5  -3   7      569.49      572.25     18.64 o 
   6  -3   7       78.36       88.58     16.97 o 
   7  -3   7       38.15       25.99     12.46 o 
   8  -3   7        8.30       -1.13     12.07 o 
  -8  -2   7      118.31      186.74     24.13 o 
  -7  -2   7      664.74      689.95     35.97 o 
  -6  -2   7      212.76      199.37     18.61 o 
  -5  -2   7     1079.90     1198.96     43.19 o 
  -4  -2   7     1254.89     1344.43     43.58 o 
  -3  -2   7      813.05      741.65     28.98 o 
  -2  -2   7        4.96        3.10      3.15 o 
  -1  -2   7       33.29       28.27      4.12 o 
   0  -2   7      628.41      618.24     12.77 o 
   1  -2   7     3125.12     3256.10     39.81 o 
   2  -2   7     2291.29     2337.83     35.92 o 
   3  -2   7     1512.21     1416.67     24.33 o 
   4  -2   7      292.25      313.07     13.42 o 
   5  -2   7       17.55       31.89      8.46 o 
   6  -2   7       28.82        8.42      6.88 o 
   7  -2   7      307.48      268.50     24.41 o 
   8  -2   7       47.06       37.72     15.96 o 
  -9  -1   7      109.97      102.05     18.94 o 
  -8  -1   7      657.06      705.90     37.89 o 
  -7  -1   7      777.99      796.85     37.16 o 
  -6  -1   7      304.53      291.78     21.20 o 
  -5  -1   7     1828.93     1779.36     53.39 o 
  -4  -1   7       87.53       87.67     12.07 o 
  -3  -1   7      214.86      167.78     11.16 o 
  -2  -1   7      320.84      289.01     11.32 o 
  -1  -1   7      894.86      805.07     14.87 o 
   0  -1   7     7035.88     7419.08     77.24 o 
   1  -1   7     2090.40     2031.29     27.00 o 
   2  -1   7      968.72      958.12     16.10 o 
   3  -1   7      240.93      220.89     11.16 o 
   4  -1   7       42.93       30.14      6.61 o 
   5  -1   7       14.72        2.79      5.77 o 
   6  -1   7      216.91      207.21     19.11 o 
   7  -1   7      453.03      447.74     27.23 o 
  -9   0   7      244.09      286.93     26.10 o 
  -8   0   7      864.00      862.19     41.16 o 
  -7   0   7      264.63      228.86     21.31 o 
  -6   0   7      318.77      313.32     21.76 o 
  -5   0   7     1130.96     1096.14     35.58 o 
  -4   0   7      173.89      175.17      8.82 o 
  -3   0   7     1085.29     1311.69     20.06 o 
  -2   0   7     1590.46     1533.67     37.66 o 
  -1   0   7     2917.40     2960.30     35.68 o 
   0   0   7    10362.09    11257.47    112.18 o 
   1   0   7     1670.69     1655.40     23.00 o 
   2   0   7      882.60      898.35     14.88 o 
   3   0   7       41.31       35.46      9.08 o 
   4   0   7      437.39      386.22     21.99 o 
   5   0   7      210.22      190.13     17.70 o 
   6   0   7      274.53      291.50     22.27 o 
   7   0   7      274.50      304.81     24.02 o 
   8   0   7       75.97       88.69     18.55 o 
  -9   1   7      281.24      304.30     27.01 o 
  -8   1   7      313.41      283.47     14.07 o 
  -7   1   7        0.54       -0.37      5.27 o 
  -6   1   7       34.24       29.83      6.29 o 
  -5   1   7        9.71        3.22      4.75 o 
  -4   1   7      752.24      717.39     14.87 o 
  -3   1   7     3473.00     3600.62     40.38 o 
  -2   1   7     1546.21     1589.80     21.65 o 
  -1   1   7     2124.56     2072.53     21.33 o 
   0   1   7     2007.93     2323.63     29.56 o 
   1   1   7     1549.73     1428.22     24.24 o 
   2   1   7       55.11       43.81      9.02 o 
   3   1   7      323.77      348.56     19.96 o 
   4   1   7      657.78      622.06     28.92 o 
   5   1   7      289.75      304.53     21.82 o 
   6   1   7      448.36      474.24     28.19 o 
   7   1   7      209.82      213.13     24.30 o 
   8   1   7       18.50      -12.57     12.63 o 
  -9   2   7      162.75      174.19     19.06 o 
  -8   2   7       64.70       64.59      9.01 o 
  -7   2   7       55.10       56.07      8.45 o 
  -6   2   7     1180.79     1176.05     46.74 o 
  -5   2   7     1250.02     1243.48     21.61 o 
  -4   2   7     1680.16     1660.34     34.08 o 
  -3   2   7     3755.61     3705.26     57.81 o 
  -2   2   7     2149.47     2131.51     27.05 o 
  -1   2   7      200.66      156.29      6.70 o 
   0   2   7       16.71        8.67      2.21 o 
   1   2   7      386.95      366.47      8.87 o 
   2   2   7      317.77      271.43     18.16 o 
   3   2   7      363.95      334.07     21.14 o 
   4   2   7      631.71      574.14     29.49 o 
   5   2   7      399.07      479.94     29.21 o 
   6   2   7      439.07      453.60     30.11 o 
   7   2   7       25.74        5.02     13.81 o 
  -9   3   7       46.37       33.22      9.22 o 
  -8   3   7       10.00       -5.02      5.02 o 
  -7   3   7      111.04       80.46     15.90 o 
  -6   3   7     1796.41     1958.71     60.39 o 
  -5   3   7     2311.06     2448.04     46.05 o 
  -4   3   7     1705.70     1671.28     50.66 o 
  -3   3   7     1856.90     2034.37     37.71 o 
  -2   3   7      295.22      298.89     12.30 o 
  -1   3   7      110.22       89.44      5.23 o 
   0   3   7     1347.04     1323.19     36.25 o 
   1   3   7      363.47      347.26     20.64 o 
   2   3   7      719.92      716.39     30.45 o 
   3   3   7      580.52      548.38     28.08 o 
   4   3   7      416.40      449.43     26.95 o 
   5   3   7      251.99      293.53     23.91 o 
   6   3   7       73.98       63.66     16.46 o 
   7   3   7        8.82      -12.63     12.63 o 
  -9   4   7       10.83        7.81      6.78 o 
  -8   4   7       71.27       50.41     15.22 o 
  -7   4   7      278.08      297.53     23.96 o 
  -6   4   7     1367.02     1303.03     32.69 o 
  -5   4   7     2081.81     2089.16     41.92 o 
  -4   4   7     1001.32     1038.05     26.37 o 
  -3   4   7      248.67      201.88     11.08 o 
  -2   4   7      115.60      104.44      8.45 o 
  -1   4   7      696.73      614.87     18.75 o 
   0   4   7      741.90      707.92     18.02 o 
   1   4   7      908.95      786.98     32.48 o 
   2   4   7      346.11      397.67     23.45 o 
   3   4   7      306.59      280.73     21.31 o 
   4   4   7      111.61      113.55     17.08 o 
   5   4   7       54.21       40.20     15.17 o 
   6   4   7        9.86       -6.09     12.18 o 
  -9   5   7      132.25      164.13     23.57 o 
  -8   5   7      259.62      237.37     22.83 o 
  -7   5   7      626.60      601.60     33.43 o 
  -6   5   7      694.80      749.64     24.37 o 
  -5   5   7      706.47      754.75     23.58 o 
  -4   5   7      102.03       88.56      9.55 o 
  -3   5   7      119.87       80.78     10.94 o 
  -2   5   7      740.35      722.44     20.49 o 
  -1   5   7      392.71      379.27     13.97 o 
   0   5   7      845.10      806.61     32.31 o 
   1   5   7      395.60      402.46     23.96 o 
   2   5   7      201.40      197.62     19.45 o 
   3   5   7       70.01       73.35     15.28 o 
   4   5   7        0.01      -10.32     10.32 o 
   5   5   7       15.06       17.14     13.42 o 
   6   5   7       45.64       29.94     17.31 o 
  -9   6   7      168.01      198.19     25.15 o 
  -8   6   7      273.39      265.68     24.58 o 
  -7   6   7      636.49      658.71     35.13 o 
  -6   6   7      173.72      158.56     18.98 o 
  -5   6   7        0.09       -5.75      5.75 o 
  -4   6   7      252.45      250.77     13.83 o 
  -3   6   7      595.89      585.48     19.59 o 
  -2   6   7      894.16      893.37     23.95 o 
  -1   6   7      743.24      750.93     20.98 o 
   0   6   7      789.01      848.04     35.86 o 
   1   6   7      121.09       84.80     14.77 o 
   2   6   7      146.81      114.46     19.17 o 
   3   6   7       12.86       -0.17     10.99 o 
   4   6   7      100.62       67.09     16.80 o 
   5   6   7       38.90       47.81     18.21 o 
  -8   7   7      175.50      187.98     24.53 o 
  -7   7   7      222.46      226.78     15.57 o 
  -6   7   7       17.59       -1.23      6.39 o 
  -5   7   7      131.74      158.53     12.99 o 
  -4   7   7      312.05      276.58     16.01 o 
  -3   7   7      610.12      574.32     20.13 o 
  -2   7   7      617.03      636.42     20.61 o 
  -1   7   7      933.96      960.21     25.23 o 
   0   7   7      186.53      165.77     19.00 o 
   1   7   7       24.71        2.26     10.32 o 
   2   7   7       37.41        2.03     11.67 o 
   3   7   7       59.40       53.56     16.69 o 
   4   7   7      119.32      189.28     25.43 o 
  -8   8   7       38.93       36.20     15.90 o 
  -7   8   7        2.79       -8.12      9.25 o 
  -6   8   7      123.52      151.54     17.99 o 
  -5   8   7      133.09       92.40     26.47 o 
  -4   8   7      235.94      235.21     13.89 o 
  -3   8   7      244.04      271.28     14.37 o 
  -2   8   7      249.39      270.79     15.22 o 
  -1   8   7      230.31      217.47     20.52 o 
   0   8   7        7.67       -2.14     10.66 o 
   1   8   7       11.05       -2.14     11.67 o 
   2   8   7       16.99       10.32     13.93 o 
   3   8   7       70.33       83.39     19.62 o 
   4   8   7      131.15      136.84     24.13 o 
  -7   9   7      140.02      147.33     21.20 o 
  -6   9   7      230.23      253.84     23.79 o 
  -5   9   7      167.31      206.31     20.75 o 
  -4   9   7      120.53      132.66     22.61 o 
  -3   9   7      108.26       95.35     18.41 o 
  -2   9   7       19.43        4.28      7.75 o 
  -1   9   7       36.71       20.97     12.91 o 
   0   9   7       37.07       17.31     13.93 o 
   1   9   7       67.54       56.04     16.97 o 
   2   9   7       19.84       19.28     13.36 o 
  -6  10   7      255.10      322.00     27.46 o 
  -5  10   7      183.64      186.52     21.48 o 
  -4  10   7       53.67       47.64     14.89 o 
  -3  10   7       18.51       11.76      8.42 o 
  -2  10   7        0.17       -9.42      9.42 o 
  -1  10   7        9.22        4.12     11.84 o 
   0  10   7      101.56      106.62     20.41 o 
   1  10   7       47.74       61.40     18.49 o 
  -5  11   7       60.73       68.17     18.04 o 
  -4  11   7       11.70        0.79     11.95 o 
  -3  11   7        0.76       -4.51     10.32 o 
  -1  11   7       66.11       74.93     17.53 o 
   1 -12   8       98.55       90.94     18.04 o 
   2 -12   8       92.85      109.95     20.35 o 
   3 -12   8       67.22       59.60     17.82 o 
   4 -12   8       17.30        8.66      8.65 o 
  -2 -11   8       52.23       63.71     18.27 o 
  -1 -11   8      151.96      176.14     23.34 o 
   0 -11   8      165.57      194.52     22.27 o 
   1 -11   8      117.31      107.46     17.93 o 
   2 -11   8       51.01       38.06     13.42 o 
   3 -11   8       15.64        6.46      7.87 o 
   4 -11   8        4.26       -5.41      8.14 o 
   5 -11   8       10.92        4.45      7.64 o 
  -3 -10   8       56.70       88.80     19.62 o 
  -2 -10   8      236.31      256.32     24.70 o 
  -1 -10   8      349.59      354.42     27.23 o 
   0 -10   8      130.23      101.37     19.68 o 
   1 -10   8       62.26       48.72     14.77 o 
   2 -10   8        2.82       -3.10      7.89 o 
   3 -10   8       40.66       29.52      9.27 o 
   4 -10   8       77.46       79.82     11.24 o 
   5 -10   8       47.34       37.98     11.47 o 
   6 -10   8      142.92      202.16     15.77 o 
  -4  -9   8      129.03      157.26     23.34 o 
  -3  -9   8      187.45      208.96     23.79 o 
  -2  -9   8      528.98      482.59     32.25 o 
  -1  -9   8      466.50      443.00     29.21 o 
   0  -9   8      121.05      106.62     18.21 o 
   1  -9   8       34.66       -0.73      8.80 o 
   2  -9   8       16.45        1.65      6.07 o 
   3  -9   8      167.80      181.65     14.31 o 
   4  -9   8      579.28      607.68     23.57 o 
   5  -9   8      152.96      173.47     19.82 o 
   6  -9   8       91.76       90.15     18.04 o 
   7  -9   8       47.57       47.87     17.31 o 
  -5  -8   8      156.71      170.45     24.75 o 
  -4  -8   8      304.04      351.27     28.47 o 
  -3  -8   8      354.26      339.14     26.05 o 
  -2  -8   8      312.16      301.88     24.19 o 
  -1  -8   8      694.25      676.64     34.11 o 
   0  -8   8        4.26       -5.36      8.01 o 
   1  -8   8      118.24      121.50     19.59 o 
   2  -8   8        2.53       -5.61      5.61 o 
   3  -8   8      986.54      898.36     27.01 o 
   4  -8   8     1115.67     1175.99     60.08 o 
   5  -8   8      154.45      161.69     13.65 o 
   6  -8   8       34.98       12.74     13.25 o 
   7  -8   8       20.35        3.66     11.90 o 
  -6  -7   8       98.11      149.02     23.79 o 
  -5  -7   8      370.72      469.11     32.42 o 
  -4  -7   8      374.31      371.06     27.57 o 
  -3  -7   8      115.50      142.70     18.78 o 
  -2  -7   8       32.95       35.69     10.66 o 
  -1  -7   8      159.73      133.74     15.79 o 
   0  -7   8      624.94      659.28     30.78 o 
   1  -7   8      492.03      472.16     18.22 o 
   2  -7   8      360.54      365.77     16.15 o 
   3  -7   8      699.70      694.91     22.09 o 
   4  -7   8      542.90      531.89     20.09 o 
   5  -7   8      190.31      194.26     13.75 o 
   6  -7   8       10.19        9.13     12.74 o 
   7  -7   8       20.29       25.09     13.64 o 
   8  -7   8       92.44      131.65     22.44 o 
  -6  -6   8      280.22      274.30     26.16 o 
  -5  -6   8      314.62      323.75     25.65 o 
  -4  -6   8      134.48      157.31     19.96 o 
  -3  -6   8        6.72        0.73      7.95 o 
  -2  -6   8       59.69       32.42     10.09 o 
  -1  -6   8      282.81      226.49     17.65 o 
   0  -6   8     1819.82     1667.27     39.19 o 
   1  -6   8     1599.23     1602.61     60.98 o 
   2  -6   8     2016.82     2036.83     40.02 o 
   3  -6   8      639.90      699.55     22.75 o 
   4  -6   8      160.56      152.09     11.44 o 
   5  -6   8       19.29       10.49      9.92 o 
   6  -6   8       72.81       47.98     14.15 o 
   7  -6   8      227.19      206.65     23.00 o 
   8  -6   8      197.65      236.58     26.10 o 
  -7  -5   8      219.72      207.60     22.78 o 
  -6  -5   8      211.12      211.66     22.10 o 
  -5  -5   8       45.62       47.70     13.70 o 
  -4  -5   8        2.99       -6.77      7.72 o 
  -3  -5   8      106.68       94.67     14.66 o 
  -2  -5   8      668.05      646.98     29.54 o 
  -1  -5   8      884.19      984.88     35.92 o 
   0  -5   8     1047.63      973.82     24.28 o 
   1  -5   8     1975.98     2003.72     34.48 o 
   2  -5   8     1855.71     1684.78     33.90 o 
   3  -5   8      560.03      541.69     17.77 o 
   4  -5   8        0.12       -4.18      4.18 o 
   5  -5   8      171.95      176.76     18.89 o 
   6  -5   8      448.89      413.96     28.02 o 
   7  -5   8      426.85      354.99     28.36 o 
   8  -5   8      259.55      260.32     25.15 o 
  -7  -4   8      155.02      169.77     22.83 o 
  -6  -4   8       11.86        3.72     11.05 o 
  -5  -4   8       32.22       22.89     11.16 o 
  -4  -4   8      121.50      129.62     15.28 o 
  -3  -4   8     1419.60     1519.21     48.88 o 
  -2  -4   8     1133.76     1096.97     38.11 o 
  -1  -4   8     1676.17     1674.32     47.64 o 
   0  -4   8      627.29      668.73     14.86 o 
   1  -4   8      317.14      356.27     10.31 o 
   2  -4   8      317.62      325.96      9.88 o 
   3  -4   8       24.81       13.63      3.74 o 
   4  -4   8      387.91      433.02     25.15 o 
   5  -4   8      556.26      567.15     30.33 o 
   6  -4   8      740.10      834.68     39.69 o 
   7  -4   8      398.99      416.61     30.00 o 
   8  -4   8      169.65      157.82     23.91 o 
  -8  -3   8      153.29      154.72     22.10 o 
  -7  -3   8       26.90       22.27     12.91 o 
  -6  -3   8       19.30       26.84     12.40 o 
  -5  -3   8      151.66      147.73     16.18 o 
  -4  -3   8     1276.15     1125.39     40.99 o 
  -3  -3   8     2586.06     2778.68     70.36 o 
  -2  -3   8     1307.43     1400.36     43.08 o 
  -1  -3   8     1830.68     1868.52     27.87 o 
   0  -3   8      236.48      219.39     14.13 o 
   1  -3   8       91.56       77.85      5.56 o 
   2  -3   8      335.25      306.01     15.61 o 
   3  -3   8      358.29      376.83     10.67 o 
   4  -3   8      797.91      774.00     21.53 o 
   5  -3   8     1066.44     1041.66     41.55 o 
   6  -3   8      545.54      500.97     30.16 o 
   7  -3   8       43.69        6.99     13.19 o 
   8  -3   8       11.90      -11.50     11.78 o 
  -8  -2   8       14.35        9.19     13.25 o 
  -7  -2   8       15.61        3.44     12.12 o 
  -6  -2   8      229.30      192.89     18.94 o 
  -5  -2   8      550.18      561.75     28.98 o 
  -4  -2   8     1325.65     1409.16     46.06 o 
  -3  -2   8     2531.33     2525.69     64.50 o 
  -2  -2   8      864.91      885.86     22.22 o 
  -1  -2   8      677.23      707.65     14.78 o 
   0  -2   8       10.18        5.59      3.01 o 
   1  -2   8      408.48      447.59     12.96 o 
   2  -2   8     2623.30     2857.59     38.22 o 
   3  -2   8     1995.25     2011.90     83.28 o 
   4  -2   8     1040.61     1082.66     26.48 o 
   5  -2   8      563.74      571.02     21.50 o 
   6  -2   8       79.60       97.68     29.12 o 
   7  -2   8        0.05       -6.26      9.08 o 
   8  -2   8       18.97       -0.62     11.67 o 
  -8  -1   8        9.59        0.90     11.05 o 
  -7  -1   8      274.52      248.03     22.78 o 
  -6  -1   8      669.64      619.30     31.57 o 
  -5  -1   8      320.13      262.30     19.45 o 
  -4  -1   8     1518.00     1529.70     47.64 o 
  -3  -1   8     1210.78     1100.24     26.09 o 
  -2  -1   8      273.95      267.80     29.21 o 
  -1  -1   8       11.09        3.16      2.69 o 
   0  -1   8      360.16      312.93      9.34 o 
   1  -1   8     2470.31     2498.75     32.61 o 
   2  -1   8     4551.36     4622.51     52.78 o 
   3  -1   8     2598.72     2537.17     44.29 o 
   4  -1   8      701.24      684.91     21.13 o 
   5  -1   8      125.89      105.46     12.77 o 
   6  -1   8       13.71       -4.22      8.40 o 
   7  -1   8       54.11       60.05     11.03 o 
   8  -1   8       92.02      110.62     20.86 o 
  -9   0   8       30.97       14.89     12.69 o 
  -8   0   8       72.15      108.87     19.23 o 
  -7   0   8      758.22      796.90     38.79 o 
  -6   0   8      116.14       92.24     15.67 o 
  -5   0   8      291.29      306.89     20.86 o 
  -4   0   8     1286.31     1290.21     29.94 o 
  -3   0   8        0.77        1.52      3.62 o 
  -2   0   8       14.19        6.68      3.86 o 
  -1   0   8      228.46      197.63      7.34 o 
   0   0   8     2050.71     2190.08     29.38 o 
   1   0   8     4076.02     4202.63     48.47 o 
   2   0   8     1289.36     1508.45     46.66 o 
   3   0   8     1088.96     1039.07     25.92 o 
   4   0   8       32.87       29.60      9.02 o 
   5   0   8        3.13       -7.56      7.56 o 
   6   0   8       23.75        8.51     11.11 o 
   7   0   8      157.79      196.44     21.76 o 
   8   0   8      119.82      183.25     24.08 o 
  -9   1   8      135.56      165.09     23.62 o 
  -8   1   8      407.39      389.32     28.70 o 
  -7   1   8      653.02      643.36     20.29 o 
  -6   1   8       13.57        2.27      4.68 o 
  -5   1   8      805.96      765.51     24.72 o 
  -4   1   8      206.66      192.61      8.23 o 
  -3   1   8      624.27      537.52     12.56 o 
  -2   1   8      708.64      685.16     10.99 o 
  -1   1   8     1243.01     1212.46     15.35 o 
   0   1   8     3909.76     3954.57     46.19 o 
   1   1   8     3803.73     3879.47     66.56 o 
   2   1   8      195.14      147.13      9.84 o 
   3   1   8        0.24       -5.81      5.81 o 
   4   1   8      196.19      180.20     17.53 o 
   5   1   8      135.93      151.50     18.89 o 
   6   1   8      148.72      166.05     20.18 o 
   7   1   8      244.04      251.24     25.09 o 
  -9   2   8      226.84      250.86     14.95 o 
  -8   2   8      511.73      521.99     23.17 o 
  -7   2   8      293.45      279.29     13.90 o 
  -6   2   8       52.56       25.07      6.71 o 
  -5   2   8      173.90      187.16      9.07 o 
  -4   2   8       29.08        8.21      3.61 o 
  -3   2   8      657.53      676.42     14.23 o 
  -2   2   8     2097.17     2071.75     27.01 o 
  -1   2   8     1215.50     1262.35     15.84 o 
   0   2   8     2271.36     2336.42     24.01 o 
   1   2   8      822.54      804.40     30.84 o 
   2   2   8       51.44       36.25      8.96 o 
   3   2   8       11.59        5.75      7.78 o 
   4   2   8      372.99      367.73     24.98 o 
   5   2   8      370.78      386.50     27.23 o 
   6   2   8      219.35      277.29     25.77 o 
   7   2   8      156.09      211.78     23.12 o 
  -9   3   8      151.26      158.45     28.79 o 
  -8   3   8      258.20      218.51     13.22 o 
  -7   3   8      116.88      124.45     10.87 o 
  -6   3   8       23.58        9.92      9.53 o 
  -5   3   8      268.01      251.38     14.15 o 
  -4   3   8       67.00       42.74      7.34 o 
  -3   3   8     1548.32     1593.86     33.48 o 
  -2   3   8     1659.90     1658.85     33.02 o 
  -1   3   8      632.54      625.66     18.78 o 
   0   3   8       42.39       20.63      4.99 o 
   1   3   8       69.38       45.50     11.05 o 
   2   3   8        5.43       -2.03      6.37 o 
   3   3   8      208.90      222.94     19.06 o 
   4   3   8      304.21      355.78     25.77 o 
   5   3   8      253.87      290.43     25.37 o 
   6   3   8      141.49      229.88     24.75 o 
  -9   4   8       56.67       40.00      8.49 o 
  -8   4   8      103.32       84.52      9.98 o 
  -7   4   8        0.30       -9.13      9.13 o 
  -6   4   8      317.57      275.52     17.99 o 
  -5   4   8     1594.89     1580.34     36.52 o 
  -4   4   8     1183.32     1236.57     30.16 o 
  -3   4   8     1477.27     1401.57     31.38 o 
  -2   4   8      760.64      698.49     20.14 o 
  -1   4   8      104.99       95.09      8.39 o 
   0   4   8       96.65       87.34     13.53 o 
   1   4   8       50.23       24.19      9.87 o 
   2   4   8      349.28      381.26     24.41 o 
   3   4   8      213.03      228.69     20.13 o 
   4   4   8      210.34      192.95     20.18 o 
   5   4   8      117.72      149.08     21.31 o 
   6   4   8       80.40       94.78     19.28 o 
  -9   5   8        1.12      -11.22     11.22 o 
  -8   5   8        0.14       -6.43      9.92 o 
  -7   5   8       65.60       56.95     14.26 o 
  -6   5   8      355.63      378.35     18.31 o 
  -5   5   8     1736.12     1960.37     42.12 o 
  -4   5   8     1418.77     1443.86     46.29 o 
  -3   5   8      372.58      423.81     24.64 o 
  -2   5   8       93.53       93.44      9.87 o 
  -1   5   8       46.61       27.17      5.84 o 
   0   5   8      151.42      116.54     16.18 o 
   1   5   8      767.58      742.16     33.89 o 
   2   5   8      504.60      530.23     29.88 o 
   3   5   8      264.94      259.48     22.50 o 
   4   5   8      143.57      163.80     22.55 o 
   5   5   8       62.57       70.99     19.40 o 
  -8   6   8      132.06      131.31     20.35 o 
  -7   6   8      283.77      321.77     24.67 o 
  -6   6   8      572.52      574.28     22.55 o 
  -5   6   8      768.64      832.42     26.39 o 
  -4   6   8      213.57      250.08     14.46 o 
  -3   6   8       55.10       27.98     10.09 o 
  -2   6   8       37.97       27.54      7.19 o 
  -1   6   8      129.22      118.80     16.91 o 
   0   6   8      434.48      479.82     27.35 o 
   1   6   8      652.11      627.87     32.98 o 
   2   6   8      237.85      253.05     24.24 o 
   3   6   8      230.39      227.34     23.74 o 
   4   6   8       37.68       34.84     16.41 o 
   5   6   8        0.45       -2.20     13.70 o 
  -8   7   8      211.31      231.28     24.24 o 
  -7   7   8      436.04      449.35     21.24 o 
  -6   7   8      461.11      489.60     21.43 o 
  -5   7   8       62.68       50.36     13.81 o 
  -4   7   8       57.16       32.10     10.15 o 
  -3   7   8       21.89        5.15      5.88 o 
  -2   7   8      133.19      103.07     15.79 o 
  -1   7   8      386.04      433.98     27.23 o 
   0   7   8      339.20      319.13     23.96 o 
   1   7   8      142.31      141.52     21.26 o 
   2   7   8       58.71       57.68     15.62 o 
   3   7   8       39.33       27.97     14.32 o 
   4   7   8       10.19       -2.03     13.76 o 
  -7   8   8      177.13      198.81     21.82 o 
  -6   8   8       60.60       51.43     10.36 o 
  -5   8   8        3.25        5.30      7.36 o 
  -4   8   8       16.74       -2.52      6.65 o 
  -3   8   8      136.34      147.28     12.58 o 
  -2   8   8      230.08      277.56     35.24 o 
  -1   8   8      355.80      313.32     25.03 o 
   0   8   8      214.68      196.78     22.05 o 
   1   8   8       36.47       33.83     14.49 o 
   2   8   8        2.29      -10.60     10.60 o 
   3   8   8        0.07      -10.37     13.76 o 
  -7   9   8        9.00       14.04     13.14 o 
  -6   9   8       16.39       -1.30     11.90 o 
  -5   9   8       84.21       90.75     12.23 o 
  -4   9   8      110.92      126.91     13.10 o 
  -3   9   8      219.05      237.17     15.20 o 
  -2   9   8      177.26      188.38     23.00 o 
  -1   9   8      162.86      161.65     21.65 o 
   0   9   8      102.10      111.13     19.23 o 
   1   9   8        0.18      -11.33     11.33 o 
   2   9   8        1.35      -12.86     12.86 o 
  -5  10   8      145.03      187.65     23.62 o 
  -4  10   8      102.87      115.70     19.40 o 
  -3  10   8      109.70      129.34     19.23 o 
  -2  10   8       52.77       41.05     14.83 o 
  -1  10   8       39.00       32.65     15.00 o 
   0  10   8        7.12      -11.84     12.46 o 
  -1 -11   9       10.09        4.06     13.19 o 
   0 -11   9       52.25       58.69     15.11 o 
   1 -11   9      196.31      222.94     22.89 o 
   2 -11   9      138.46      133.91     19.85 o 
   3 -11   9      139.63      145.04     14.75 o 
   4 -11   9       90.62      102.16     26.33 o 
   5 -11   9       24.77       15.50     14.63 o 
  -2 -10   9       46.21       36.99     16.52 o 
  -1 -10   9      144.59      172.82     22.89 o 
   0 -10   9      247.07      301.48     25.65 o 
   1 -10   9      213.45      229.31     22.21 o 
   2 -10   9      160.82      162.71     13.13 o 
   3 -10   9       58.35       53.98     10.77 o 
   4 -10   9        5.61       -6.26      6.26 o 
   5 -10   9        0.30       -7.63      7.63 o 
   6 -10   9       19.25        4.91     12.46 o 
  -4  -9   9        0.03       -3.04     10.54 o 
  -3  -9   9       81.77       82.60     17.70 o 
  -2  -9   9      203.44      216.17     22.44 o 
  -1  -9   9      718.97      699.76     37.27 o 
   0  -9   9      318.41      285.92     23.45 o 
   1  -9   9      176.47      157.14     19.68 o 
   2  -9   9       32.09       21.77      8.12 o 
   3  -9   9        7.33       -4.04      6.67 o 
   4  -9   9       55.78       26.29     10.12 o 
   5  -9   9       88.60       91.92     21.03 o 
   6  -9   9       81.04       94.21     20.35 o 
  -5  -8   9        1.62        6.77     13.76 o 
  -4  -8   9       52.70       47.93     16.69 o 
  -3  -8   9      209.06      205.24     21.59 o 
  -2  -8   9      384.90      389.77     27.18 o 
  -1  -8   9      789.02      760.93     36.59 o 
   0  -8   9      310.14      315.29     23.51 o 
   1  -8   9        9.82       -3.47      8.06 o 
   2  -8   9       37.54       30.32      9.27 o 
   3  -8   9       86.65       85.86     13.79 o 
   4  -8   9      524.67      528.12     22.69 o 
   5  -8   9      218.32      224.97     23.17 o 
   6  -8   9       66.09       71.21     16.97 o 
   7  -8   9      117.10      143.61     23.51 o 
  -5  -7   9       42.29       22.78     13.59 o 
  -4  -7   9      392.91      347.77     27.46 o 
  -3  -7   9      316.39      347.66     26.10 o 
  -2  -7   9      174.44      162.61     17.93 o 
  -1  -7   9      446.14      416.33     25.32 o 
   0  -7   9      249.47      285.36     21.14 o 
   1  -7   9      505.81      454.24     18.33 o 
   2  -7   9      378.31      339.56     16.01 o 
   3  -7   9      199.56      189.39     12.74 o 
   4  -7   9     1137.66     1162.83     30.76 o 
   5  -7   9      476.46      478.07     30.39 o 
   6  -7   9       78.66       65.85     16.80 o 
   7  -7   9       62.84       61.40     17.99 o 
  -6  -6   9       64.35       42.29     15.56 o 
  -5  -6   9      282.39      238.90     23.79 o 
  -4  -6   9      729.46      748.64     37.49 o 
  -3  -6   9      334.50      297.08     22.78 o 
  -2  -6   9      105.75       83.56     14.15 o 
  -1  -6   9      114.39       88.41     13.48 o 
   0  -6   9       25.45       17.96     10.01 o 
   1  -6   9     1509.89     1609.35     34.95 o 
   2  -6   9       59.68       66.69      9.05 o 
   3  -6   9      510.46      496.83     18.30 o 
   4  -6   9      769.95      713.04     30.39 o 
   5  -6   9      383.83      364.68     27.23 o 
   6  -6   9       51.49       11.50     11.67 o 
   7  -6   9        1.10      -10.83     10.83 o 
  -7  -5   9      119.26       92.80     20.52 o 
  -6  -5   9      298.20      277.57     25.94 o 
  -5  -5   9      535.46      537.61     32.42 o 
  -4  -5   9      370.67      420.39     27.23 o 
  -3  -5   9      295.15      348.56     23.79 o 
  -2  -5   9        1.17        0.34      6.82 o 
  -1  -5   9       98.31      123.82     13.76 o 
   0  -5   9      473.24      442.17     16.33 o 
   1  -5   9      891.88      941.15     19.16 o 
   2  -5   9      545.87      586.22     19.06 o 
   3  -5   9      626.73      685.42     20.73 o 
   4  -5   9       92.33       73.41     14.26 o 
   5  -5   9       44.45       -0.11      9.19 o 
   6  -5   9        6.59        6.60     12.23 o 
   7  -5   9       63.56       56.16     16.52 o 
   8  -5   9      141.41      172.87     25.82 o 
  -7  -4   9      262.46      282.59     26.84 o 
  -6  -4   9      619.51      629.84     35.41 o 
  -5  -4   9      282.92      216.68     20.41 o 
  -4  -4   9      153.51      162.84     17.82 o 
  -3  -4   9        0.55       -4.29      6.54 o 
  -2  -4   9      429.60      413.62     23.34 o 
  -1  -4   9      652.25      574.06     14.74 o 
   0  -4   9      539.06      564.14     14.21 o 
   1  -4   9      805.86      746.03     16.29 o 
   2  -4   9     1245.23     1264.25     22.23 o 
   3  -4   9      656.45      614.47     18.71 o 
   4  -4   9       26.34        2.82      9.19 o 
   5  -4   9       24.25        8.63     10.37 o 
   6  -4   9      121.18      164.19     21.93 o 
   7  -4   9      286.54      249.21     24.19 o 
   8  -4   9      182.43      209.24     27.29 o 
  -7  -3   9      391.32      401.95     28.98 o 
  -6  -3   9      336.14      327.64     25.43 o 
  -5  -3   9       73.57       77.86     14.15 o 
  -4  -3   9       22.56       20.41     10.21 o 
  -3  -3   9      908.66      952.18     37.04 o 
  -2  -3   9     1014.26     1122.02     40.48 o 
  -1  -3   9      678.98      677.85     15.57 o 
   0  -3   9      667.93      730.15     18.75 o 
   1  -3   9      652.36      636.40     14.54 o 
   2  -3   9      388.74      379.59     13.39 o 
   3  -3   9      203.84      182.94     13.98 o 
   4  -3   9        0.72        0.33      5.13 o 
   5  -3   9      260.25      274.08     22.78 o 
   6  -3   9      326.95      326.91     26.27 o 
   7  -3   9      213.42      217.36     23.00 o 
   8  -3   9       77.85       62.25     18.38 o 
  -8  -2   9      524.21      527.07     35.58 o 
  -7  -2   9      254.90      250.12     24.36 o 
  -6  -2   9       81.84      117.56     17.70 o 
  -5  -2   9       89.77       68.28     14.32 o 
  -4  -2   9      663.99      616.20     29.77 o 
  -3  -2   9     1834.66     1725.84     36.44 o 
  -2  -2   9     1850.54     1797.89     35.90 o 
  -1  -2   9     1105.50     1028.25     19.28 o 
   0  -2   9     1221.18     1240.18     21.27 o 
   1  -2   9        0.70        0.77      7.11 o 
   2  -2   9        7.87       -0.62      3.32 o 
   3  -2   9      155.73      120.05     10.30 o 
   4  -2   9      420.64      387.81     16.28 o 
   5  -2   9      456.85      387.07     25.82 o 
   6  -2   9      272.89      229.76     22.33 o 
   7  -2   9      111.07      100.59     19.06 o 
  -8  -1   9      240.20      233.71     24.98 o 
  -7  -1   9       41.15       36.25     14.43 o 
  -6  -1   9        7.96        4.79      9.08 o 
  -5  -1   9      682.52      745.54     34.22 o 
  -4  -1   9      372.93      293.47     20.13 o 
  -3  -1   9     2680.40     2640.66     47.58 o 
  -2  -1   9     1965.05     1977.03     37.81 o 
  -1  -1   9     1549.74     1514.29     24.06 o 
   0  -1   9      327.30      310.59      9.74 o 
   1  -1   9        1.72       -2.88      2.88 o 
   2  -1   9      421.79      379.22     14.82 o 
   3  -1   9     1392.41     1399.67     31.17 o 
   4  -1   9      328.57      359.95     16.08 o 
   5  -1   9      291.44      264.87     14.85 o 
   6  -1   9      175.93      177.81     14.56 o 
   7  -1   9       36.40       31.07     15.84 o 
  -8   0   9        1.07       -6.37     11.61 o 
  -7   0   9       59.37       44.66     13.64 o 
  -6   0   9      986.10     1015.72     42.57 o 
  -5   0   9      540.05      558.93     29.15 o 
  -4   0   9      705.67      807.70     23.80 o 
  -3   0   9     2447.31     2496.64     45.77 o 
  -2   0   9      770.67      706.16     16.69 o 
  -1   0   9      173.99      253.34      8.82 o 
   0   0   9       29.39       28.05      4.36 o 
   1   0   9      333.57      299.30      9.61 o 
   2   0   9     1539.03     1543.54     32.29 o 
   3   0   9     1252.68     1320.35     31.09 o 
   4   0   9      310.29      279.39     23.31 o 
   5   0   9       70.57      101.82     27.01 o 
   6   0   9       17.54       12.16     10.99 o 
   7   0   9        0.08       -7.89      7.89 o 
  -8   1   9      173.57      174.73     23.12 o 
  -7   1   9      700.42      685.66     36.25 o 
  -6   1   9     1295.07     1335.26     29.71 o 
  -5   1   9      448.86      410.17     15.74 o 
  -4   1   9     3034.43     2938.83     38.21 o 
  -3   1   9     1156.24     1160.60     20.18 o 
  -2   1   9        7.58        1.49      2.74 o 
  -1   1   9        0.31       -2.67      2.67 o 
   0   1   9      470.80      379.44     11.33 o 
   1   1   9     2123.85     2110.81     38.40 o 
   2   1   9     1588.83     1569.20     33.33 o 
   3   1   9      439.23      448.67     17.77 o 
   4   1   9      276.73      258.97     21.26 o 
   5   1   9        7.66       -9.25      9.25 o 
   6   1   9        0.53      -11.05     11.05 o 
   7   1   9       29.59       31.63     15.05 o 
  -8   2   9      316.26      359.97     19.76 o 
  -7   2   9      711.96      709.37     22.08 o 
  -6   2   9      504.28      482.93     17.48 o 
  -5   2   9      206.26      212.23      9.42 o 
  -4   2   9     1883.98     1972.26     29.56 o 
  -3   2   9       17.97       16.99      4.09 o 
  -2   2   9      198.47      221.18      8.11 o 
  -1   2   9      616.33      635.56     12.95 o 
   0   2   9     1135.98     1129.53     19.79 o 
   1   2   9     2500.31     2549.31     44.56 o 
   2   2   9      480.56      498.09     26.89 o 
   3   2   9      343.83      313.77     22.83 o 
   4   2   9       19.95        5.02     10.21 o 
   5   2   9       22.81       16.13     14.04 o 
   6   2   9       26.12       28.08     14.10 o 
  -8   3   9      289.44      300.99     16.09 o 
  -7   3   9      522.45      503.35     19.20 o 
  -6   3   9      109.39      123.54     12.84 o 
  -5   3   9        0.75        0.28      3.66 o 
  -4   3   9       21.69       31.15      7.48 o 
  -3   3   9      465.28      426.66     16.84 o 
  -2   3   9     1989.73     2018.29     39.11 o 
  -1   3   9     1289.96     1281.58     19.77 o 
   0   3   9     1143.49     1058.35     38.57 o 
   1   3   9      898.27      887.90     36.08 o 
   2   3   9      516.57      527.80     28.87 o 
   3   3   9        0.38       -7.10      8.34 o 
   4   3   9       65.26       78.03     16.91 o 
   5   3   9      144.99      145.13     21.76 o 
   6   3   9       46.55       54.30     17.48 o 
  -8   4   9      191.46      181.86     16.80 o 
  -6   4   9       16.24       10.06      7.16 o 
  -5   4   9      215.07      151.51     12.07 o 
  -4   4   9      300.83      354.22     20.16 o 
  -3   4   9      959.57      982.45     26.30 o 
  -2   4   9     2015.58     1866.97     58.13 o 
  -1   4   9     1113.15     1184.37     49.31 o 
   0   4   9      323.18      320.54     22.21 o 
   1   4   9      215.05      223.33     20.18 o 
   2   4   9        3.02        4.17      9.81 o 
   3   4   9       68.30       70.20     14.60 o 
   4   4   9      161.91      178.57     21.82 o 
   5   4   9      135.77      121.17     21.43 o 
  -8   5   9       87.47       77.53     18.38 o 
  -7   5   9       65.14       43.98     15.17 o 
  -6   5   9       45.65       50.55     10.26 o 
  -5   5   9      548.25      598.91     39.66 o 
  -4   5   9     1183.66     1226.07     31.97 o 
  -3   5   9      697.45      704.22     22.40 o 
  -2   5   9      817.96      883.15     24.53 o 
  -1   5   9      272.51      258.91     20.52 o 
   0   5   9       40.81       30.16     12.35 o 
   1   5   9       75.76       49.96     14.77 o 
   2   5   9       71.13       66.14     15.11 o 
   3   5   9      182.44      173.61     22.72 o 
   4   5   9       73.31       72.06     16.91 o 
   5   5   9       88.30       67.09     17.70 o 
  -8   6   9        4.64       -6.77     10.37 o 
  -7   6   9        7.18       -6.90      6.90 o 
  -6   6   9      154.50      156.27     13.75 o 
  -5   6   9      814.53      792.86     26.55 o 
  -4   6   9     1096.07     1162.86     31.37 o 
  -3   6   9      488.46      480.06     19.11 o 
  -2   6   9      270.23      242.45     14.80 o 
  -1   6   9       38.87       13.08     11.28 o 
   0   6   9       82.08       51.99     14.43 o 
   1   6   9      217.23      223.73     22.89 o 
   2   6   9      219.49      212.62     25.09 o 
   3   6   9       79.14      116.09     20.97 o 
   4   6   9       38.67       58.92     17.99 o 
  -7   7   9       82.94       76.86     12.54 o 
  -6   7   9      232.63      260.04     18.24 o 
  -5   7   9      352.05      374.86     18.74 o 
  -4   7   9      464.21      464.53     19.94 o 
  -3   7   9      128.49      145.09     12.99 o 
  -2   7   9        4.20       -3.21      8.34 o 
  -1   7   9       88.25       91.85     17.25 o 
   0   7   9      166.65      181.67     20.97 o 
   1   7   9      230.15      195.99     21.59 o 
   2   7   9      152.97      123.19     20.58 o 
   3   7   9       52.11       62.08     17.25 o 
  -7   8   9      145.46      194.58     24.47 o 
  -6   8   9      264.42      267.83     17.43 o 
  -5   8   9      163.42      151.62     13.51 o 
  -4   8   9       41.67       44.58     17.82 o 
  -3   8   9        1.79       -3.63      6.65 o 
  -2   8   9      106.19       93.82     18.72 o 
  -1   8   9      241.62      255.02     24.19 o 
   0   8   9      215.12      244.14     24.13 o 
   1   8   9      151.80      203.49     25.48 o 
   2   8   9       45.70       43.81     18.21 o 
  -6   9   9      140.19      141.80     21.37 o 
  -5   9   9       17.03       25.41     14.32 o 
  -4   9   9        0.32       -2.92      7.29 o 
  -3   9   9       34.26       10.26     12.29 o 
  -2   9   9      141.00      138.93     21.09 o 
  -1   9   9      143.92      118.74     20.47 o 
   0   9   9      152.24      188.38     24.53 o 
   1   9   9       46.41       44.09     16.41 o 
  -4  10   9       31.77       24.49      9.15 o 
  -3  10   9       54.52       45.05     14.72 o 
  -2  10   9       59.29       76.74     17.59 o 
   0 -11  10        9.56       10.88     13.19 o 
   1 -11  10        6.98        7.39     11.39 o 
   2 -11  10       39.81       62.13     15.90 o 
   3 -11  10      101.02       97.89     19.48 o 
  -2 -10  10       23.09       -5.02     13.64 o 
  -1 -10  10        9.80        6.88     12.01 o 
   0 -10  10        4.35        8.68     10.49 o 
   1 -10  10      120.87      120.66     18.27 o 
   2 -10  10      175.48      190.19     21.48 o 
   3 -10  10      176.13      179.85     15.09 o 
   4 -10  10      148.85      158.18     15.55 o 
   5 -10  10       73.00       71.15     18.49 o 
  -3  -9  10       11.64       -9.58     10.88 o 
  -2  -9  10        0.58        6.03     10.66 o 
  -1  -9  10       33.04       19.73     11.61 o 
   0  -9  10      140.76      162.67     20.80 o 
   1  -9  10      222.43      244.87     22.44 o 
   2  -9  10      256.82      290.84     20.49 o 
   3  -9  10      199.42      201.64     14.37 o 
   4  -9  10       56.99       32.51      9.90 o 
   5  -9  10        0.48        2.42     10.21 o 
   6  -9  10        0.81      -11.90     11.90 o 
  -4  -8  10       24.69       23.46     13.59 o 
  -3  -8  10        0.33       -6.03      9.47 o 
  -2  -8  10      124.79      108.48     18.16 o 
  -1  -8  10      330.29      319.13     24.47 o 
   0  -8  10      588.56      595.73     32.03 o 
   1  -8  10      150.46      148.41     13.72 o 
   2  -8  10      306.95      299.89     16.40 o 
   3  -8  10       14.40        0.79      7.14 o 
   4  -8  10        7.00       -6.57      6.57 o 
   5  -8  10       40.58       25.60     14.66 o 
   6  -8  10       26.08       20.69     14.66 o 
  -5  -7  10       13.75        9.19     13.31 o 
  -4  -7  10        0.09       -3.55     11.28 o 
  -3  -7  10      150.92      141.24     19.85 o 
  -2  -7  10      284.10      278.31     23.68 o 
  -1  -7  10     1061.18     1022.49     42.12 o 
   0  -7  10     1242.60     1161.19     43.81 o 
   1  -7  10      402.44      404.71     18.22 o 
   2  -7  10        4.41        0.03      6.29 o 
   3  -7  10        6.01        1.01      6.07 o 
   4  -7  10        4.50        1.18     11.78 o 
   5  -7  10      322.01      318.40     27.01 o 
   6  -7  10       95.11       80.01     18.27 o 
   7  -7  10       86.38       87.17     19.17 o 
  -6  -6  10        0.00      -11.50     11.50 o 
  -5  -6  10        7.52       -9.70      9.70 o 
  -4  -6  10      189.11      184.88     20.24 o 
  -3  -6  10      521.74      534.17     31.18 o 
  -2  -6  10      360.98      373.99     25.26 o 
  -1  -6  10      756.04      840.09     36.42 o 
   0  -6  10     1412.93     1407.94     33.35 o 
   1  -6  10       34.61       21.01      7.02 o 
   2  -6  10      124.11      118.91     11.28 o 
   3  -6  10       18.97       -1.35      5.23 o 
   4  -6  10      281.17      269.96     23.74 o 
   5  -6  10      646.88      753.88     39.13 o 
   6  -6  10      104.28       74.37     17.31 o 
   7  -6  10       56.06       57.17     17.65 o 
  -6  -5  10      119.33      109.32     19.51 o 
  -5  -5  10      140.60      180.77     22.50 o 
  -4  -5  10      854.95      793.86     38.11 o 
  -3  -5  10      873.12      867.83     38.73 o 
  -2  -5  10      319.93      355.16     23.34 o 
  -1  -5  10      112.42      102.22     14.21 o 
   0  -5  10      139.42      130.36      8.19 o 
   1  -5  10      209.56      186.15     11.54 o 
   2  -5  10      390.04      364.75     15.61 o 
   3  -5  10       86.07       64.39     14.72 o 
   4  -5  10      800.13      789.63     36.93 o 
   5  -5  10      519.02      493.52     30.62 o 
   6  -5  10      161.74      162.33     21.93 o 
   7  -5  10       33.96       30.84     17.14 o 
  -7  -4  10       68.24       92.13     19.11 o 
  -6  -4  10      327.46      307.12     26.33 o 
  -5  -4  10      481.79      526.62     32.19 o 
  -4  -4  10      842.70      833.27     38.57 o 
  -3  -4  10      596.26      606.73     30.62 o 
  -2  -4  10      170.68      129.06     14.43 o 
  -1  -4  10       64.51       44.68      6.37 o 
   0  -4  10       95.12       88.29      7.26 o 
   1  -4  10      625.61      621.84     15.59 o 
   2  -4  10      903.38      973.98     19.86 o 
   3  -4  10      971.23     1016.46     40.14 o 
   4  -4  10      683.01      690.00     34.34 o 
   5  -4  10      267.53      271.88     23.57 o 
   6  -4  10      105.82       93.48     19.45 o 
   7  -4  10        1.42      -11.39     12.18 o 
  -7  -3  10      192.75      225.20     26.78 o 
  -6  -3  10      572.72      573.63     33.49 o 
  -5  -3  10      565.23      519.97     30.33 o 
  -4  -3  10      217.67      217.47     19.62 o 
  -3  -3  10        1.99       -2.65      6.93 o 
  -2  -3  10       14.43       12.35      5.95 o 
  -1  -3  10      399.09      365.04     11.94 o 
   0  -3  10      273.73      283.77     10.49 o 
   1  -3  10      995.54     1054.41     20.33 o 
   2  -3  10     1236.22     1272.73     28.95 o 
   3  -3  10      756.33      789.02     22.77 o 
   4  -3  10      496.32      459.98     28.25 o 
   5  -3  10       27.11       19.40     11.45 o 
   6  -3  10       15.00       -4.06     10.15 o 
   7  -3  10       82.87       54.30     18.10 o 
  -7  -2  10      482.61      449.55     31.91 o 
  -6  -2  10      416.31      414.75     29.04 o 
  -5  -2  10      200.47      178.96     19.40 o 
  -4  -2  10       14.48       21.31      9.47 o 
  -3  -2  10      171.63      194.40     17.70 o 
  -2  -2  10      864.71      764.71     22.59 o 
  -1  -2  10      569.22      540.97     14.25 o 
   0  -2  10     1065.78     1067.86     20.34 o 
   1  -2  10      922.25      893.14     18.10 o 
   2  -2  10      462.66      454.81     16.68 o 
   3  -2  10      536.96      548.37     19.25 o 
   4  -2  10       51.42       25.26     11.33 o 
   5  -2  10       58.37       55.99     14.04 o 
   6  -2  10       87.74       75.66     16.80 o 
   7  -2  10      159.52      117.84     20.75 o 
  -8  -1  10      407.47      466.69     33.83 o 
  -7  -1  10      465.63      463.70     32.14 o 
  -6  -1  10       61.27       44.71     13.53 o 
  -5  -1  10        0.05       -7.22      7.22 o 
  -4  -1  10      324.70      291.70     15.07 o 
  -3  -1  10      805.72      787.71     23.77 o 
  -2  -1  10     1683.27     1896.59     38.38 o 
  -1  -1  10     1250.05     1339.70     23.16 o 
   0  -1  10      926.59      982.40     20.49 o 
   1  -1  10      246.15      258.98     12.61 o 
   2  -1  10      109.52      122.39     10.76 o 
   3  -1  10        3.93       -3.72      7.39 o 
   4  -1  10       70.04       88.38     10.60 o 
   5  -1  10      132.46      151.54     13.78 o 
   6  -1  10      205.21      210.68     15.22 o 
   7  -1  10      180.05      207.10     26.22 o 
  -8   0  10      198.62      183.25     21.65 o 
  -7   0  10      163.90      153.20     22.27 o 
  -6   0  10       17.45       -3.16      8.63 o 
  -5   0  10      218.50      169.43     18.16 o 
  -4   0  10      765.34      739.81     23.54 o 
  -3   0  10      674.34      679.78     21.94 o 
  -2   0  10     3476.05     3333.57     55.95 o 
  -1   0  10      897.01      873.19     42.51 o 
   0   0  10      658.44      624.64     14.52 o 
   1   0  10       10.88        4.40      4.91 o 
   2   0  10       59.67       45.96     17.93 o 
   3   0  10      482.00      475.20     18.34 o 
   4   0  10      418.91      396.59     18.21 o 
   5   0  10      228.62      253.20     16.01 o 
   6   0  10      259.94      270.18     28.22 o 
   7   0  10       99.43      113.98     14.72 o 
  -8   1  10       11.71       -0.73     11.84 o 
  -7   1  10        0.03       -0.28     10.32 o 
  -6   1  10       93.60       76.34     15.05 o 
  -5   1  10      526.35      522.57     20.71 o 
  -4   1  10      190.36      151.10     11.80 o 
  -3   1  10      951.20      912.57     48.91 o 
  -2   1  10     1172.54     1110.40     27.64 o 
  -1   1  10      184.25      128.28      9.46 o 
   0   1  10      168.01      145.65      7.55 o 
   1   1  10       16.43       14.49      6.44 o 
   2   1  10      552.67      532.48     19.18 o 
   3   1  10      711.60      744.12     24.12 o 
   4   1  10      470.16      518.46     21.23 o 
   5   1  10      245.84      246.34     16.31 o 
   6   1  10      105.51      115.72     14.19 o 
  -8   2  10       39.75       33.22      8.78 o 
  -7   2  10      120.30      139.15     20.27 o 
  -6   2  10      516.30      526.69     36.79 o 
  -5   2  10      313.05      325.21     12.18 o 
  -4   2  10      142.51      130.89      8.12 o 
  -3   2  10      956.10      979.51     19.19 o 
  -2   2  10       10.57       -0.64      3.31 o 
  -1   2  10      128.88      108.57     11.30 o 
   0   2  10       42.79       11.39      9.53 o 
   1   2  10      506.65      515.20     18.34 o 
   2   2  10      645.98      678.77     36.76 o 
   3   2  10      536.82      563.99     30.39 o 
   4   2  10      337.20      366.77     26.16 o 
   5   2  10       42.85       48.26     16.46 o 
   6   2  10        0.20       -8.91     12.07 o 
  -8   3  10      153.29      169.62     24.92 o 
  -7   3  10      493.91      443.52     18.62 o 
  -6   3  10      796.26      845.18     20.59 o 
  -5   3  10      125.83      130.87      9.11 o 
  -4   3  10      507.46      497.37     14.26 o 
  -3   3  10      580.61      605.86     15.15 o 
  -2   3  10      195.37      221.52      9.02 o 
  -1   3  10      145.44      165.55      7.59 o 
   0   3  10      434.01      384.36     24.70 o 
   1   3  10      581.13      613.38     31.12 o 
   2   3  10     1089.95     1120.93     44.26 o 
   3   3  10      185.80      222.38     22.44 o 
   4   3  10       63.15       49.17     15.96 o 
   5   3  10        7.03      -11.90     11.90 o 
  -8   4  10      210.52      227.85     15.98 o 
  -7   4  10      445.73      496.38     19.47 o 
  -6   4  10      490.06      516.68     16.21 o 
  -5   4  10       38.14       20.26      8.15 o 
  -4   4  10       86.50       69.40     10.54 o 
  -3   4  10       82.40       77.56     11.95 o 
  -2   4  10       98.19       87.31     10.00 o 
  -1   4  10      319.11      236.92     19.56 o 
   0   4  10      150.30      169.77     17.65 o 
   1   4  10      553.28      585.70     30.90 o 
   2   4  10      258.06      320.42     25.32 o 
   3   4  10       43.73       22.50     12.86 o 
   4   4  10        0.35       -4.51     12.86 o 
   5   4  10       27.14       27.74     15.11 o 
  -8   5  10      197.84      241.80     15.17 o 
  -7   5  10      268.96      252.34     19.62 o 
  -6   5  10      174.78      174.99     14.93 o 
  -5   5  10       14.09       12.36      7.84 o 
  -4   5  10      123.69      122.40     12.61 o 
  -3   5  10       59.28       40.19     14.74 o 
  -2   5  10      419.12      440.15     26.64 o 
  -1   5  10      378.21      369.59     25.20 o 
   0   5  10      282.50      268.84     22.33 o 
   1   5  10       85.28       71.77     15.45 o 
   2   5  10       25.48       -2.42     10.66 o 
   3   5  10        0.11      -11.22     11.22 o 
   4   5  10       21.00       12.01     14.77 o 
  -7   6  10      101.34       86.81     12.87 o 
  -6   6  10       12.11        1.87      7.39 o 
  -5   6  10      103.42       93.25     11.94 o 
  -4   6  10      316.80      342.26     17.80 o 
  -3   6  10      321.91      348.10     24.36 o 
  -2   6  10      465.90      473.11     29.71 o 
  -1   6  10      375.53      371.39     27.40 o 
   0   6  10       78.17       83.67     17.93 o 
   1   6  10        1.30       -8.40     11.22 o 
   2   6  10        3.99      -11.67     11.67 o 
   3   6  10       20.61        9.53     14.15 o 
  -7   7  10        1.41       -7.45      7.45 o 
  -6   7  10       29.86       14.71     16.38 o 
  -5   7  10      107.22      162.15     18.58 o 
  -4   7  10      499.41      516.93     22.16 o 
  -3   7  10      470.79      525.56     21.38 o 
  -2   7  10      163.96      178.17     21.43 o 
  -1   7  10       65.29       72.73     17.48 o 
   0   7  10        2.74      -10.54     10.54 o 
   1   7  10       25.38       12.63     11.78 o 
   2   7  10       53.55       35.13     16.86 o 
  -6   8  10       87.09      104.51     13.92 o 
  -5   8  10      232.88      246.03     21.99 o 
  -4   8  10      408.35      470.75     21.63 o 
  -3   8  10      164.79      173.10     23.40 o 
  -2   8  10       39.42       23.12     14.66 o 
  -1   8  10        0.05      -10.54     10.54 o 
   0   8  10       13.29       -0.73     12.63 o 
   1   8  10       41.63       58.02     17.31 o 
  -4   9  10       76.33       84.67     12.22 o 
  -3   9  10       27.32        5.69     13.08 o 
  -2   9  10        3.28       -6.54     11.84 o 
  -1   9  10       15.66       16.52     13.64 o 
  -1 -10  11      118.16      130.19     22.67 o 
   0 -10  11       52.09       47.25     14.89 o 
   1 -10  11        0.06       -2.48      9.47 o 
   2 -10  11       21.79        6.03      8.59 o 
   3 -10  11       94.16       98.35     13.41 o 
   4 -10  11      171.24      205.08     17.09 o 
  -2  -9  11       68.57       63.09     17.82 o 
  -1  -9  11       62.27       43.02     15.45 o 
   0  -9  11        5.06       -2.31      9.58 o 
   1  -9  11       58.61       39.41     13.42 o 
   2  -9  11      233.43      247.43     16.24 o 
   3  -9  11      195.84      201.05     14.92 o 
   4  -9  11      268.53      224.97     23.68 o 
   5  -9  11      101.48       97.88     20.02 o 
  -3  -8  11      102.84      107.52     20.02 o 
  -2  -8  11       10.28       12.52     10.32 o 
  -1  -8  11        4.70       -2.09      9.42 o 
   0  -8  11      103.50       91.40     16.97 o 
   1  -8  11      341.15      344.84     17.93 o 
   2  -8  11      463.49      479.11     21.15 o 
   3  -8  11      417.83      394.98     19.05 o 
   4  -8  11       75.15       83.11     18.83 o 
   5  -8  11       22.55        8.34     14.32 o 
  -4  -7  11       86.54       80.63     19.40 o 
  -3  -7  11       32.73       17.70     12.35 o 
  -2  -7  11       39.85       23.51     11.33 o 
  -1  -7  11      259.39      259.48     21.54 o 
   0  -7  11      736.10      760.42     36.20 o 
   1  -7  11      587.74      606.61     22.57 o 
   2  -7  11      295.22      254.09     18.38 o 
   3  -7  11      158.82      161.89     13.38 o 
   4  -7  11       26.14       -8.01     11.16 o 
   5  -7  11        0.55      -10.09     10.09 o 
   6  -7  11       43.42       54.80     18.21 o 
  -5  -6  11       98.05       99.35     19.23 o 
  -4  -6  11       11.73       -1.18      9.25 o 
  -3  -6  11        3.39       -9.13      9.13 o 
  -2  -6  11      382.24      360.23     25.54 o 
  -1  -6  11      576.37      585.98     31.57 o 
   0  -6  11     1579.80     1625.37     37.51 o 
   1  -6  11      453.32      495.93     19.99 o 
   2  -6  11       28.15        6.98      8.51 o 
   3  -6  11        8.02       -4.74     10.21 o 
   4  -6  11        8.14      -10.21     10.21 o 
   5  -6  11      211.85      226.15     24.13 o 
   6  -6  11      263.39      288.06     26.33 o 
  -6  -5  11       55.33       43.53     16.92 o 
  -5  -5  11        2.08       -6.65     11.11 o 
  -4  -5  11        5.11       -8.80      9.30 o 
  -3  -5  11      392.32      374.66     26.56 o 
  -2  -5  11      546.46      556.78     30.90 o 
  -1  -5  11      438.02      418.14     25.65 o 
   0  -5  11     1214.17     1105.17     23.06 o 
   1  -5  11      585.13      570.39     20.16 o 
   2  -5  11       94.41       68.88      9.43 o 
   3  -5  11      149.44      133.68     18.83 o 
   4  -5  11       87.19       80.18     17.53 o 
   5  -5  11      696.00      634.69     35.92 o 
   6  -5  11      318.08      280.45     26.16 o 
  -6  -4  11        2.73       -9.58      9.58 o 
  -5  -4  11       51.80       61.85     15.45 o 
  -4  -4  11      230.83      243.75     22.83 o 
  -3  -4  11     1283.85     1262.28     46.97 o 
  -2  -4  11      386.27      404.55     24.92 o 
  -1  -4  11      163.34      200.27      9.76 o 
   0  -4  11      305.39      274.49     11.20 o 
   1  -4  11      103.59       80.14      7.38 o 
   2  -4  11      361.64      398.97     24.98 o 
   3  -4  11      162.77      173.89     18.72 o 
   4  -4  11      231.81      260.43     23.06 o 
   5  -4  11      454.06      433.53     29.71 o 
   6  -4  11      170.66      233.03     27.68 o 
  -6  -3  11      135.61      109.89     19.85 o 
  -5  -3  11      427.97      403.59     28.08 o 
  -4  -3  11      791.35      800.96     37.78 o 
  -3  -3  11      795.95      740.30     34.34 o 
  -2  -3  11      493.09      497.11     18.79 o 
  -1  -3  11       98.88       89.57      7.37 o 
   0  -3  11       23.28       10.47      4.17 o 
   1  -3  11       86.66       74.34      6.96 o 
   2  -3  11      857.45      822.75     23.74 o 
   3  -3  11      367.14      377.46     16.55 o 
   4  -3  11      407.82      426.25     28.02 o 
   5  -3  11      181.62      191.99     22.21 o 
   6  -3  11       26.94       27.68     14.94 o 
  -7  -2  11      166.20      170.96     22.89 o 
  -6  -2  11      369.59      317.89     26.39 o 
  -5  -2  11      878.04      957.82     42.12 o 
  -4  -2  11      382.44      383.74     25.54 o 
  -3  -2  11      497.35      442.70     18.34 o 
  -2  -2  11      130.71      130.11     10.92 o 
  -1  -2  11        1.77       -3.58      3.58 o 
   0  -2  11      325.00      339.99     11.81 o 
   1  -2  11      408.51      431.53     16.71 o 
   2  -2  11      696.88      693.51     21.73 o 
   3  -2  11      563.61      610.26     21.47 o 
   4  -2  11      350.08      349.23     26.25 o 
   5  -2  11       66.15       29.26     14.15 o 
   6  -2  11        0.06      -10.15     10.15 o 
  -7  -1  11      451.40      450.67     32.36 o 
  -6  -1  11      586.92      649.58     36.31 o 
  -5  -1  11      446.86      401.11     26.95 o 
  -4  -1  11      298.13      325.69     16.38 o 
  -3  -1  11        1.03        2.69      5.96 o 
  -2  -1  11      159.98      137.71     11.08 o 
  -1  -1  11      377.75      399.86     16.08 o 
   0  -1  11      543.51      587.41     15.09 o 
   1  -1  11      555.60      534.11     19.28 o 
   2  -1  11      514.17      521.84     19.08 o 
   3  -1  11      169.94      194.80     13.25 o 
   4  -1  11      130.41      115.14     31.29 o 
   5  -1  11        0.11       -7.02      7.02 o 
   6  -1  11       31.59        2.59     13.53 o 
  -7   0  11      692.20      613.10     36.31 o 
  -6   0  11      403.59      346.70     26.22 o 
  -5   0  11      224.55      253.22     21.76 o 
  -4   0  11       56.40       54.59      9.37 o 
  -3   0  11      235.26      201.03     13.36 o 
  -2   0  11      601.80      496.34     18.74 o 
  -1   0  11     1244.64     1245.58     29.87 o 
   0   0  11      618.80      560.79     28.42 o 
   1   0  11      574.72      517.54     18.14 o 
   2   0  11      102.85       86.09     18.32 o 
   3   0  11       93.23       62.07      9.84 o 
   4   0  11        0.79       -5.51      5.51 o 
   5   0  11       60.66       49.57     10.86 o 
   6   0  11       98.56      122.22     26.02 o 
  -7   1  11      357.89      407.87     30.33 o 
  -6   1  11      109.04      119.36     19.56 o 
  -5   1  11       23.39       -1.78      6.24 o 
  -4   1  11      230.33      231.19     14.53 o 
  -3   1  11      275.35      254.48     14.33 o 
  -2   1  11      923.90     1027.53     27.58 o 
  -1   1  11     1638.12     1708.45     36.16 o 
   0   1  11      321.59      325.05     22.55 o 
   1   1  11      232.76      237.62     13.25 o 
   2   1  11        0.90       -7.64      7.64 o 
   3   1  11        2.95       -6.45      6.45 o 
   4   1  11      132.65      160.68     14.92 o 
   5   1  11      114.64      144.94     15.03 o 
   6   1  11       92.21       91.74     16.86 o 
  -7   2  11       53.00       28.53      7.87 o 
  -6   2  11        2.77       -4.97      5.77 o 
  -5   2  11      451.92      394.52     13.80 o 
  -4   2  11      645.32      623.94     16.28 o 
  -3   2  11      468.98      521.69     14.40 o 
  -2   2  11     1903.08     1941.84     40.65 o 
  -1   2  11      687.03      779.43     35.41 o 
   0   2  11      288.05      255.98     20.35 o 
   1   2  11      134.82      123.98     18.04 o 
   2   2  11       27.97        3.71      6.55 o 
   3   2  11      255.57      224.56     14.77 o 
   4   2  11      352.74      362.86     19.53 o 
   5   2  11      116.12      163.37     16.16 o 
  -7   3  11       35.79       17.23      8.33 o 
  -6   3  11      264.87      275.46     12.54 o 
  -5   3  11      602.89      635.21     17.51 o 
  -4   3  11      350.92      366.93     14.12 o 
  -3   3  11     1073.57     1112.39     21.74 o 
  -2   3  11      896.87      890.15     18.37 o 
  -1   3  11       97.24       83.45     15.17 o 
   0   3  11      140.92      119.92     17.65 o 
   1   3  11       16.39       20.41     11.45 o 
   2   3  11      258.35      257.56     22.16 o 
   3   3  11      385.32      439.05     30.45 o 
   4   3  11      167.30      215.89     25.65 o 
   5   3  11       73.71       65.12     17.53 o 
  -7   4  11      294.16      330.87     17.17 o 
  -6   4  11      411.95      420.53     15.29 o 
  -5   4  11      348.55      393.14     14.16 o 
  -4   4  11       75.16       86.44     13.82 o 
  -3   4  11      588.46      585.72     15.74 o 
  -2   4  11       89.09      107.47      8.13 o 
  -1   4  11       67.28       41.16     12.91 o 
   0   4  11       50.73       31.57     13.08 o 
   1   4  11      216.79      237.15     21.43 o 
   2   4  11      477.14      547.48     32.42 o 
   3   4  11      212.54      231.28     23.68 o 
   4   4  11       77.58      103.18     21.14 o 
  -7   5  11      280.80      310.77     14.55 o 
  -6   5  11      370.78      407.79     15.31 o 
  -5   5  11      198.52      200.51     15.14 o 
  -4   5  11        2.46       -6.65      6.65 o 
  -3   5  11      106.04      127.64     12.69 o 
  -2   5  11        0.69       -6.20      8.12 o 
  -1   5  11      301.90      322.57     25.60 o 
   0   5  11      406.97      394.34     28.25 o 
   1   5  11      417.21      471.70     30.45 o 
   2   5  11      315.17      365.93     28.98 o 
   3   5  11      114.65      104.76     21.14 o 
  -6   6  11      178.64      190.03     16.95 o 
  -5   6  11       30.98       20.59      8.81 o 
  -4   6  11       28.97        4.21     10.66 o 
  -3   6  11        0.15       -8.63      9.81 o 
  -2   6  11      103.78      107.52     19.51 o 
  -1   6  11      394.86      422.08     29.04 o 
   0   6  11      276.61      304.64     25.54 o 
   1   6  11      126.73      137.06     21.82 o 
   2   6  11       68.12       80.96     19.00 o 
  -6   7  11       45.26       29.29     10.86 o 
  -5   7  11        0.33       -4.41      8.18 o 
  -4   7  11       67.73       55.28     22.61 o 
  -3   7  11      265.37      275.71     26.05 o 
  -2   7  11      244.00      311.57     26.84 o 
  -1   7  11      240.38      290.54     26.84 o 
   0   7  11       78.56      113.16     20.52 o 
   1   7  11       28.71       32.70     15.22 o 
  -4   8  11      155.86      157.76     23.06 o 
  -3   8  11      272.76      327.70     27.40 o 
  -2   8  11      144.07      148.74     22.61 o 
  -1   8  11       74.17       55.76     18.49 o 
   0   8  11       25.04       30.45     15.73 o 
  -1  -9  12      118.05      123.53     20.35 o 
   0  -9  12      105.71       97.94     19.51 o 
   1  -9  12       34.47       30.05     12.35 o 
   2  -9  12        2.19       -5.74      7.57 o 
   3  -9  12       17.00       14.92      8.98 o 
  -2  -8  12       84.65       63.15     15.79 o 
  -1  -8  12       86.28       90.15     18.10 o 
   0  -8  12       35.78       32.31     12.23 o 
   1  -8  12        0.89       -2.76      7.10 o 
   2  -8  12      119.46      109.86     12.52 o 
   3  -8  12      139.36      130.69     21.43 o 
   4  -8  12      133.38      140.33     22.27 o 
  -3  -7  12      172.18      193.51     22.10 o 
  -2  -7  12       64.71       42.91     14.32 o 
  -1  -7  12        4.82        2.37      9.70 o 
   0  -7  12       16.23        1.58      9.30 o 
   1  -7  12      140.01      160.73     13.97 o 
   2  -7  12      239.98      256.55     31.94 o 
   3  -7  12      153.24      182.51     23.74 o 
   4  -7  12      177.66      183.64     25.09 o 
   5  -7  12       47.21       17.25     13.87 o 
  -4  -6  12      236.46      218.66     22.89 o 
  -3  -6  12       90.14       69.29     15.67 o 
  -2  -6  12       10.12        6.88     10.04 o 
  -1  -6  12      142.77      139.04     18.21 o 
   0  -6  12      280.69      254.09     18.07 o 
   1  -6  12      509.44      487.90     33.10 o 
   2  -6  12      183.65      168.53     18.83 o 
   3  -6  12      330.85      340.21     26.67 o 
   4  -6  12       62.03       87.84     18.38 o 
   5  -6  12        0.56      -10.88     10.88 o 
  -5  -5  12      243.08      268.27     26.16 o 
  -4  -5  12      112.14      103.35     18.83 o 
  -3  -5  12       21.26        8.29      9.81 o 
  -2  -5  12      106.07      137.06     18.72 o 
  -1  -5  12      480.00      456.54     27.97 o 
   0  -5  12      652.83      638.31     38.65 o 
   1  -5  12     1138.39     1195.34     44.54 o 
   2  -5  12      276.73      333.90     24.53 o 
   3  -5  12       42.90       31.07     11.78 o 
   4  -5  12        3.19       -8.91      8.91 o 
   5  -5  12        0.67      -11.28     11.28 o 
   6  -5  12       94.13       60.05     18.32 o 
  -5  -4  12       16.68        9.92     12.97 o 
  -4  -4  12        0.03       -7.67     10.15 o 
  -3  -4  12      138.62      108.59     17.82 o 
  -2  -4  12      647.85      644.45     33.49 o 
  -1  -4  12      344.02      361.44     13.56 o 
   0  -4  12      819.12      880.02     20.93 o 
   1  -4  12     1451.05     1546.06     37.57 o 
   2  -4  12       75.58       52.44     13.59 o 
   3  -4  12       76.74       71.38     15.67 o 
   4  -4  12        1.23       -9.87      9.87 o 
   5  -4  12       47.89       34.28     15.22 o 
   6  -4  12      229.39      210.71     26.22 o 
  -6  -3  12       25.64       12.86     12.46 o 
  -5  -3  12       91.09       85.93     17.25 o 
  -4  -3  12      198.27      210.03     21.31 o 
  -3  -3  12      750.88      769.28     36.31 o 
  -2  -3  12      946.14      938.84     27.60 o 
  -1  -3  12      387.41      417.59     14.08 o 
   0  -3  12      471.62      451.42     14.36 o 
   1  -3  12      374.89      344.93     16.18 o 
   2  -3  12       33.83       34.05      8.19 o 
   3  -3  12      221.70      221.76     20.86 o 
   4  -3  12       42.74       19.57     11.84 o 
   5  -3  12      226.57      227.79     24.41 o 
   6  -3  12      197.47      233.43     28.42 o 
  -6  -2  12       17.74       -8.85     11.05 o 
  -5  -2  12      342.93      338.58     26.67 o 
  -4  -2  12      449.66      483.77     29.21 o 
  -3  -2  12      922.94      899.55     27.79 o 
  -2  -2  12      976.19      997.05     28.18 o 
  -1  -2  12      238.97      274.27     14.43 o 
   0  -2  12        0.92       -3.05      4.59 o 
   1  -2  12       39.45       31.78     14.83 o 
   2  -2  12      120.47      131.89     15.22 o 
   3  -2  12      424.66      429.68     34.57 o 
   4  -2  12      185.42      179.58     22.16 o 
   5  -2  12      186.72      218.94     23.62 o 
   6  -2  12       90.37       68.50     18.72 o 
  -6  -1  12      174.57      170.96     23.62 o 
  -5  -1  12      622.12      564.33     33.43 o 
  -4  -1  12      640.98      594.55     23.01 o 
  -3  -1  12      594.20      668.38     23.57 o 
  -2  -1  12      233.41      206.90     13.64 o 
  -1  -1  12        1.42       -5.10      5.10 o 
   0  -1  12      187.33      178.74     17.65 o 
   1  -1  12      242.59      238.31     13.44 o 
   2  -1  12      406.47      396.16     27.88 o 
   3  -1  12      431.38      417.16     28.92 o 
   4  -1  12      190.33      180.69     34.25 o 
   5  -1  12      196.19      142.70     21.09 o 
  -7   0  12      345.25      326.35     28.25 o 
  -6   0  12      539.08      470.07     31.40 o 
  -5   0  12      570.44      586.32     23.64 o 
  -4   0  12      412.61      444.57     23.29 o 
  -3   0  12      114.86       62.02      9.90 o 
  -2   0  12       69.16       63.11      9.67 o 
  -1   0  12      228.05      199.86     12.89 o 
   0   0  12      300.30      357.75     24.36 o 
   1   0  12      508.60      528.88     28.92 o 
   2   0  12      324.99      312.28     17.93 o 
   3   0  12      193.89      205.17     14.61 o 
   4   0  12      149.62      170.18     15.73 o 
   5   0  12       68.71       52.41     11.75 o 
  -7   1  12      454.65      497.36     34.62 o 
  -6   1  12      725.84      811.34     41.38 o 
  -5   1  12      328.38      359.44     37.97 o 
  -4   1  12       89.06       70.13     10.34 o 
  -3   1  12      162.50      114.77     11.97 o 
  -2   1  12      618.37      584.98     34.08 o 
  -1   1  12      665.30      709.29     34.34 o 
   0   1  12      850.10      852.89     37.32 o 
   1   1  12      331.56      374.10     25.15 o 
   2   1  12      180.26      181.89     20.97 o 
   3   1  12       73.17       72.47     11.27 o 
   4   1  12       31.20       25.60     10.02 o 
   5   1  12       13.91       -1.32      8.58 o 
  -7   2  12      250.51      245.72     26.22 o 
  -6   2  12      556.02      606.86     32.98 o 
  -5   2  12       21.10       29.38     10.74 o 
  -4   2  12       11.17        3.73      6.43 o 
  -3   2  12      402.63      402.31     18.64 o 
  -2   2  12      332.05      333.17     16.78 o 
  -1   2  12     1286.03     1238.15     47.53 o 
   0   2  12      543.61      513.82     29.54 o 
   1   2  12      202.82      179.98     20.97 o 
   2   2  12       95.46       80.80     17.65 o 
   3   2  12        2.56       -9.53      9.53 o 
   4   2  12       42.09       37.83     10.66 o 
  -7   3  12       65.72       80.06     11.68 o 
  -6   3  12       36.18       24.95      7.14 o 
  -5   3  12       63.52       61.02      7.63 o 
  -4   3  12      200.12      184.31      9.67 o 
  -3   3  12      150.53      180.03      9.72 o 
  -2   3  12      222.50      229.54     21.88 o 
  -1   3  12      548.63      529.38     30.45 o 
   0   3  12       53.73       43.13     13.76 o 
   1   3  12       52.17       50.01     15.39 o 
   2   3  12        2.63      -10.43     10.43 o 
   3   3  12      150.58      159.17     23.40 o 
   4   3  12      104.53      147.95     23.06 o 
  -6   4  12       56.60       71.63      9.33 o 
  -5   4  12      290.13      306.34     19.78 o 
  -4   4  12      278.18      312.42     17.06 o 
  -3   4  12      181.12      180.38      9.91 o 
  -2   4  12      461.32      396.09     28.53 o 
  -1   4  12       70.35       86.04     16.41 o 
   0   4  12        4.30      -10.99     10.99 o 
   1   4  12        0.11       -9.64      9.64 o 
   2   4  12      143.93      170.50     23.29 o 
   3   4  12      195.07      214.20     24.53 o 
  -6   5  12      210.73      207.25     12.20 o 
  -5   5  12      263.58      299.50     13.68 o 
  -4   5  12      161.69      179.79     10.61 o 
  -3   5  12      170.16      202.64     22.33 o 
  -2   5  12      411.02      476.72     30.78 o 
  -1   5  12        1.47       -7.89     10.43 o 
   0   5  12       14.26       20.86     13.64 o 
   1   5  12       45.76       56.95     17.25 o 
   2   5  12       67.80       74.42     18.83 o 
  -5   6  12      231.41      254.82     17.66 o 
  -4   6  12       45.10       53.88     10.94 o 
  -3   6  12       46.19       28.64     13.81 o 
  -2   6  12       80.55       62.25     17.25 o 
  -1   6  12       39.65       19.90     13.59 o 
   0   6  12      130.61      114.29     20.18 o 
   1   6  12       32.61       49.22     17.08 o 
  -4   7  12       15.85       19.62     14.89 o 
  -3   7  12        6.88       -1.80     10.71 o 
  -2   7  12        2.82       -3.66     13.02 o 
  -1   7  12      109.81      136.73     22.50 o 
   0   7  12       85.37       97.82     19.56 o 
  -1  -8  13       90.93       82.15     18.78 o 
   0  -8  13      172.30      170.73     22.50 o 
   1  -8  13      110.57      106.78     13.67 o 
   2  -8  13       29.17       17.65     14.21 o 
   3  -8  13        2.88       -8.01     11.16 o 
  -2  -7  13      241.05      254.68     24.02 o 
  -1  -7  13      121.06      104.08     17.53 o 
   0  -7  13      122.74      122.57     17.99 o 
   1  -7  13       31.68       16.38      7.96 o 
   2  -7  13        4.41      -10.15     11.73 o 
   3  -7  13       66.31       35.07     16.46 o 
   4  -7  13       95.10       99.74     21.20 o 
  -3  -6  13      225.96      231.40     24.08 o 
  -2  -6  13      198.11      183.36     23.17 o 
  -1  -6  13       59.72       32.36     12.69 o 
   0  -6  13        6.18       -6.43      6.44 o 
   1  -6  13       20.99        4.55      9.95 o 
   2  -6  13      108.68      105.89     18.72 o 
   3  -6  13      259.38      309.37     26.89 o 
   4  -6  13      302.53      315.12     27.68 o 
  -4  -5  13      287.28      257.45     25.03 o 
  -3  -5  13      119.38      124.66     20.47 o 
  -2  -5  13       48.83       34.06     12.86 o 
  -1  -5  13        3.36       10.21     10.21 o 
   0  -5  13      111.62       92.24     17.00 o 
   1  -5  13      216.71      206.03     20.97 o 
   2  -5  13      457.27      552.89     32.19 o 
   3  -5  13      263.82      338.52     26.73 o 
   4  -5  13      182.52      216.06     26.22 o 
   5  -5  13       25.19        5.24     15.34 o 
  -5  -4  13      196.40      193.28     24.13 o 
  -4  -4  13      277.92      265.73     24.13 o 
  -3  -4  13       38.34       16.75     12.35 o 
  -2  -4  13        0.80       -9.08      9.08 o 
  -1  -4  13      207.39      171.08     12.99 o 
   0  -4  13      276.70      280.54     13.07 o 
   1  -4  13      878.76      949.76     40.60 o 
   2  -4  13      651.45      704.27     35.80 o 
   3  -4  13       66.90       28.76     12.86 o 
   4  -4  13        7.61      -11.28     11.28 o 
   5  -4  13        1.02       -5.69     11.22 o 
  -5  -3  13      104.48       81.02     17.25 o 
  -4  -3  13       23.66       14.32     11.28 o 
  -3  -3  13       12.08        0.79     10.77 o 
  -2  -3  13       63.42       65.23     10.12 o 
  -1  -3  13      382.06      374.49     17.96 o 
   0  -3  13      334.65      341.00     24.58 o 
   1  -3  13      995.67     1041.21     29.44 o 
   2  -3  13      398.20      372.97     26.10 o 
   3  -3  13        7.09       -2.37      9.47 o 
   4  -3  13        3.98       -7.78     10.83 o 
   5  -3  13        5.10        7.39     12.86 o 
  -5  -2  13        0.01       -8.85      8.85 o 
  -4  -2  13       41.07       40.54     13.93 o 
  -3  -2  13       66.84       57.62      9.88 o 
  -2  -2  13      715.25      700.52     24.43 o 
  -1  -2  13      374.61      423.02     18.61 o 
   0  -2  13      186.58      220.91     20.41 o 
   1  -2  13      285.47      277.63     22.27 o 
   2  -2  13       83.36       84.60     11.04 o 
   3  -2  13       59.06       78.64     14.35 o 
   4  -2  13       57.31       39.19     14.21 o 
   5  -2  13       34.46       32.81     15.28 o 
  -6  -1  13        0.66      -11.16     11.16 o 
  -5  -1  13       64.58       13.53     13.14 o 
  -4  -1  13      363.64      315.26     18.18 o 
  -3  -1  13      552.21      593.34     43.49 o 
  -2  -1  13      791.29      882.22     37.97 o 
  -1  -1  13      427.68      408.38     27.23 o 
   0  -1  13       54.06       42.63     13.08 o 
   1  -1  13       18.99       35.63     12.63 o 
   2  -1  13        0.09       -6.26      6.26 o 
   3  -1  13      163.14      159.00     14.34 o 
   4  -1  13      111.00       96.95     12.83 o 
  -6   0  13      115.55       95.96     20.13 o 
  -5   0  13      194.29      198.30     16.13 o 
  -4   0  13      728.70      811.85     28.06 o 
  -3   0  13      379.39      396.74     19.37 o 
  -2   0  13      579.33      566.72     21.88 o 
  -1   0  13       44.57       53.68     14.21 o 
   0   0  13        1.75        0.85      8.12 o 
   1   0  13       40.42       46.69     13.31 o 
   2   0  13       64.10       83.84     15.73 o 
   3   0  13      149.49      143.61     14.10 o 
   4   0  13      134.74      141.36     15.11 o 
  -6   1  13      337.00      342.30     27.97 o 
  -5   1  13      482.22      506.13     23.23 o 
  -4   1  13      440.58      400.52     19.62 o 
  -3   1  13      228.14      241.39     15.56 o 
  -2   1  13       41.27       43.83      9.16 o 
  -1   1  13       16.78       13.31     11.11 o 
   0   1  13       25.23       13.02     11.73 o 
   1   1  13      169.61      168.53     18.27 o 
   2   1  13      137.55      175.24     22.55 o 
   3   1  13      131.27      137.06     20.18 o 
   4   1  13       97.32      105.74     14.19 o 
  -6   2  13      551.13      574.30     26.41 o 
  -5   2  13      436.69      430.90     33.01 o 
  -4   2  13      115.13       89.08     18.78 o 
  -3   2  13       36.76        8.86      7.13 o 
  -2   2  13       59.56       37.61     13.87 o 
  -1   2  13       60.08       27.80     12.80 o 
   0   2  13      130.31      147.50     20.69 o 
   1   2  13      191.04      211.61     21.93 o 
   2   2  13       92.56       78.15     17.42 o 
   3   2  13       73.31       78.31     19.23 o 
  -6   3  13      323.59      418.09     22.84 o 
  -5   3  13      194.54      198.09     11.40 o 
  -4   3  13        3.72       -6.76      6.76 o 
  -3   3  13       40.09       28.67      8.83 o 
  -2   3  13      183.65      203.04     21.09 o 
  -1   3  13      195.62      173.21     20.13 o 
   0   3  13      564.69      539.02     33.10 o 
   1   3  13      103.71       96.58     18.94 o 
   2   3  13       89.26      107.63     20.52 o 
   3   3  13        4.69       -2.93     12.46 o 
  -5   4  13        6.79       -2.15      6.03 o 
  -4   4  13       68.30       59.86      7.97 o 
  -3   4  13      101.02       72.17     17.25 o 
  -2   4  13      169.52      148.69     21.37 o 
  -1   4  13      514.31      562.08     34.96 o 
   0   4  13      328.18      364.29     29.09 o 
   1   4  13      108.29      109.55     21.26 o 
   2   4  13       64.79       61.23     18.89 o 
  -5   5  13       94.98      102.58     10.49 o 
  -4   5  13      171.25      172.42     24.30 o 
  -3   5  13       94.79       86.38     19.40 o 
  -2   5  13      205.70      214.65     24.36 o 
  -1   5  13      231.97      250.12     25.37 o 
   0   5  13       42.54       30.28     13.93 o 
   1   5  13        9.23       -3.95     12.63 o 
  -3   6  13       95.73       97.60     19.85 o 
  -2   6  13      151.94      156.86     23.29 o 
  -1   6  13       60.09       80.68     19.96 o 
   0  -7  14      128.17      125.06     19.62 o 
   1  -7  14      161.71      153.31     22.16 o 
   2  -7  14       71.07       62.81     17.20 o 
  -2  -6  14      324.72      325.44     27.23 o 
  -1  -6  14      135.88      145.92     21.26 o 
   0  -6  14      117.12       87.73     11.96 o 
   1  -6  14       72.80       63.99     16.24 o 
   2  -6  14       15.33        9.98     13.36 o 
   3  -6  14       25.44       12.12     13.08 o 
  -3  -5  14      211.15      234.39     23.51 o 
  -2  -5  14      306.38      343.09     26.39 o 
  -1  -5  14      169.10      179.75     20.30 o 
   1  -5  14        1.04       -9.98      9.98 o 
   2  -5  14       40.46       27.40     12.57 o 
   3  -5  14      143.90      169.10     22.27 o 
  -4  -4  14      290.01      271.09     25.15 o 
  -3  -4  14      300.01      297.48     25.99 o 
  -2  -4  14      131.26      150.94     14.71 o 
  -1  -4  14      111.79      119.50     12.70 o 
   1  -4  14       96.29      103.86     18.21 o 
   2  -4  14      272.71      267.76     24.70 o 
   3  -4  14      211.94      206.82     22.83 o 
   4  -4  14      112.80       88.63     19.06 o 
  -4  -3  14      359.10      416.78     30.67 o 
  -3  -3  14      213.09      213.69     21.43 o 
  -2  -3  14       71.66       55.69     10.01 o 
  -1  -3  14        3.52       -3.64      7.14 o 
   0  -3  14      284.56      299.56     24.53 o 
   1  -3  14      274.84      306.10     24.92 o 
   2  -3  14      625.06      664.91     35.18 o 
   3  -3  14      161.79      196.67     21.59 o 
   4  -3  14       32.71       27.85     14.77 o 
  -4  -2  14      117.44       90.66     19.00 o 
  -3  -2  14       86.03       77.12     11.40 o 
  -2  -2  14       15.54        3.77      7.28 o 
  -1  -2  14      350.24      361.47     26.95 o 
   0  -2  14      372.09      500.68     30.78 o 
   1  -2  14      400.27      432.34     28.81 o 
   2  -2  14      738.63      830.11     39.52 o 
   3  -2  14      105.83       57.28     16.63 o 
   4  -2  14        1.90      -10.54     11.61 o 
  -5  -1  14       98.86       69.69     16.46 o 
  -4  -1  14        0.42       -6.61      6.61 o 
  -3  -1  14       38.95       28.77      9.17 o 
  -2  -1  14      216.25      239.12     27.49 o 
  -1  -1  14      532.72      551.94     33.04 o 
   0  -1  14      280.83      265.11     23.85 o 
   1  -1  14      283.37      264.10     22.38 o 
   2  -1  14      326.76      337.17     26.39 o 
   3  -1  14        1.71       -7.95     10.54 o 
  -5   0  14       10.85        8.76      8.98 o 
  -4   0  14      121.03      128.49     18.13 o 
  -3   0  14      272.90      282.73     17.51 o 
  -2   0  14      415.78      423.43     30.28 o 
  -1   0  14      528.66      570.87     33.94 o 
   0   0  14      147.29      167.40     20.35 o 
   1   0  14       52.37       51.48     13.81 o 
   2   0  14       11.05       11.16     12.35 o 
   3   0  14       20.48        1.01     12.18 o 
  -5   1  14       61.33       67.36     13.33 o 
  -4   1  14      306.59      275.63     18.14 o 
  -3   1  14      424.15      402.57     21.71 o 
  -2   1  14      324.90      337.00     27.51 o 
  -1   1  14      324.14      301.31     25.03 o 
   0   1  14        9.47        5.13     12.01 o 
   1   1  14        0.27       -8.23      8.23 o 
   2   1  14       24.80       12.07     10.60 o 
   3   1  14       86.91       99.18     18.72 o 
  -5   2  14      302.90      279.05     19.04 o 
  -4   2  14      321.83      371.98     29.18 o 
  -3   2  14      265.08      276.00     26.73 o 
  -2   2  14      183.67      192.83     24.19 o 
  -1   2  14        5.57       -0.62     10.60 o 
   0   2  14       15.59        2.93     12.57 o 
   1   2  14       54.50       57.96     16.80 o 
   2   2  14      178.89      191.87     25.09 o 
  -4   3  14      284.78      276.01     18.14 o 
  -3   3  14       98.87       85.08     18.10 o 
  -2   3  14        2.70      -11.05     11.05 o 
  -1   3  14       45.47       23.62     14.10 o 
   0   3  14       96.50       96.36     20.35 o 
   1   3  14      257.59      246.68     25.65 o 
  -4   4  14       66.41       49.34     16.97 o 
  -3   4  14        1.51       -5.58     11.33 o 
  -2   4  14       34.87       21.09     14.66 o 
  -1   4  14       90.92       93.88     19.56 o 
   0   4  14      166.30      228.35     27.23 o 
  -1  -5  15      261.38      277.46     25.32 o 
  -2  -4  15      258.13      296.15     18.61 o 
  -1  -4  15      241.74      310.45     26.16 o 
  -3  -3  15      284.95      298.10     26.61 o 
  -2  -3  15      198.14      222.38     16.50 o 
  -1  -3  15      115.08      112.93     19.56 o 
   0  -3  15        3.56       -8.74     10.71 o 
  -3  -2  15      427.16      437.09     22.00 o 
  -2  -2  15       76.57       71.15     15.96 o 
  -1  -2  15        1.93       -0.73     10.66 o 
   0  -2  15       49.24       72.06     16.52 o 
   1  -2  15       95.05      104.42     19.73 o 
  -3  -1  15       80.40       76.91     12.34 o 
  -2  -1  15       11.78       -9.47     10.66 o 
  -1  -1  15       29.98       21.59     12.91 o 
   0  -1  15      150.43      148.12     20.64 o 
   1  -1  15      104.49      129.34     20.47 o 
   2  -1  15      286.38      292.57     26.16 o 
  -3   0  15       13.47       24.98     15.39 o 
  -2   0  15       31.33       23.74     12.80 o 
  -1   0  15      215.55      205.35     22.16 o 
   0   0  15      223.18      229.93     23.68 o 
   1   0  15      123.69      154.44     22.33 o 
  -3   1  15      177.03      160.86     23.17 o 
  -2   1  15      184.59      218.26     24.53 o 
  -1   1  15      293.68      362.09     29.77 o 
   0   1  15      254.41      254.29     24.36 o 
   1   1  15       32.58       34.11     14.43 o 
  -2   2  15      219.52      236.81     25.09 o 
  -1   2  15      268.38      283.10     26.22 o 
   0   2  15       57.41       57.68     17.25 o 
                                                 
